# Supplementary material for: A comprehensive nationwide registry study of noncommunicable disease comorbidities and death in cancer patients in Norway—the NCDNOR project
Source: Sci Rep. 2026 Feb 28;16:11342. doi: 10.1038/s41598-026-41831-6 (PMC13049054; doi:10.1038/s41598-026-41831-6)
Supplement: Supplementary file 2 — Supplementary File. [file 41598_2026_41831_MOESM2_ESM.xlsx]

## Sheet: Search
PLEASE ONLY USE AS DESCRIBED AND DO NOT MODIFY THE OTHER SHEETS (This is also available as an online application: https://ncdapp.onrender.com/) A comprehensive nationwide registry study of noncommunicable disease comorbidities and death in cancer patients in Norway—the NCDNOR Project Simon Lergenmuller PhD; Trude Eid Robsahm PhD; Yngvar Nilssen PhD; Knut Eirik Dalene PhD; Wenche Nystad PhD; Haako…
	Supplementary File: Lookup table This gives the state probabilities of being in the selected state (outcome) for the selected strata of interest at time points 0, 1, 2, 3, 4, 5 and 10 years post cancer diagnosis Click on the cells to access the dropdown lists (a small arrow will appear to the right)
		Cancer type				RESULTSa
			C50 Female Breast
		Sex				Time point	Probability of being in the selected state (95%CI)
			Women			At cancer diagnosis	0.638 (0.634, 0.643)
		Age at cancer diagnosis				1 year post cancer diagnosis	0.570 (0.565, 0.576)
			18–69 years			2 years post cancer diagnosis	0.531 (0.525, 0.537)
		Selected state (outcome)				3 years post cancer diagnosis	0.500 (0.494, 0.506)
			No NCD comorbidities			4 years post cancer diagnosis	0.476 (0.469, 0.482)
		Include prevalent cancers?b				5 years post cancer diagnosis	0.453 (0.446, 0.460)
			Exclude prevalent			10 years post cancer diagnosis	0.356 (0.345, 0.366)
		Include death?c
			Without death
	Abbreviations: CI, confidence interval; NCD, noncommunicable disease; CVD, cardiovascular disease; MD, mental disorder; COPD, chronic obstructive pulmonary disease
	a Cells with "-" indicate the result has been deleted to protect individuals' privacy (too few, or too many individuals in the selected state or other states at the selected time point). For further details, see Supplementary Methods A. b The option "Inlcude prevalent" also includes all individuals who have been diagnosed with a cancer in a different site in the period 1953–2008. This sample is r…

## Sheet: Without death
	Results sheet 1: Estimated state occupation probabilities of being in state h at time t conditionned on being alive at any time point
		Exclude prevalent	Exclude prevalent	Exclude prevalent	Exclude prevalent	Exclude prevalent	Exclude prevalent	Exclude prevalent	Exclude prevalent	Exclude prevalent	Exclude prevalent	Exclude prevalent	Exclude prevalent	Exclude prevalent	Exclude prevalent	Exclude prevalent	Exclude prevalent	Exclude prevalent	Exclude prevalent	Exclude prevalent	Exclude prevalent	Exclude prevalent	Exclude prevalent	Exclude prevalent	Exclude prevalent	Exclude prevalent	Exclude prevalent	Exclude prevalent	Exclude prevalent	Exclude prevalent	Exclude prevalent	Exclude prevalent	Exclude prevalent	Exclude prevalent	Exclude prevalent	Exclude prevalent	Exclude prevalent	Exclude prevalent	Exclude prevalent	Exclude prevalent	Exclude prevalent	Exclude prevalent	Exclude prevalent	Exclude prevalent	Exclude prevalent	Exclude prevalent	Exclude prevalent	Exclude prevalent	Exclude prevalent
		C50 Female Breast	C50 Female Breast	C61 Prostate	C61 Prostate	C43–44 Skin	C43–44 Skin	C43–44 Skin	C43–44 Skin	C18–20 Colorectal	C18–20 Colorectal	C18–20 Colorectal	C18–20 Colorectal	C33–C34 Lung, trachea	C33–C34 Lung, trachea	C33–C34 Lung, trachea	C33–C34 Lung, trachea	C18 Colon	C18 Colon	C18 Colon	C18 Colon	C19–20 Rectum, rectosigmoid	C19–20 Rectum, rectosigmoid	C19–20 Rectum, rectosigmoid	C19–20 Rectum, rectosigmoid	C43 Melanoma	C43 Melanoma	C43 Melanoma	C43 Melanoma	C44 Nonmelanoma	C44 Nonmelanoma	C44 Nonmelanoma	C44 Nonmelanoma	C00–14 Mouth, pharynx	C00–14 Mouth, pharynx	C00–14 Mouth, pharynx	C00–14 Mouth, pharynx	C15 Oesophagus	C15 Oesophagus	C15 Oesophagus	C15 Oesophagus	C16 Stomach	C16 Stomach	C16 Stomach	C16 Stomach	C22 Liver	C22 Liver	C22 Liver	C22 Liver
		Women	Women	Men	Men	Women	Women	Men	Men	Women	Women	Men	Men	Women	Women	Men	Men	Women	Women	Men	Men	Women	Women	Men	Men	Women	Women	Men	Men	Women	Women	Men	Men	Women	Women	Men	Men	Women	Women	Men	Men	Women	Women	Men	Men	Women	Women	Men	Men
	Age at diagnosis	18–69 years	≥70 years	18–69 years	≥70 years	18–69 years	≥70 years	18–69 years	≥70 years	18–69 years	≥70 years	18–69 years	≥70 years	18–69 years	≥70 years	18–69 years	≥70 years	18–69 years	≥70 years	18–69 years	≥70 years	18–69 years	≥70 years	18–69 years	≥70 years	18–69 years	≥70 years	18–69 years	≥70 years	18–69 years	≥70 years	18–69 years	≥70 years	18–69 years	≥70 years	18–69 years	≥70 years	18–69 years	≥70 years	18–69 years	≥70 years	18–69 years	≥70 years	18–69 years	≥70 years	18–69 years	≥70 years	18–69 years	≥70 years
	State propabilities
	No comorbidities
No NCD comorbidities	At diagnosis	0.638 (0.634, 0.643)	0.341 (0.333, 0.349)	0.549 (0.544, 0.554)	0.339 (0.334, 0.344)	0.648 (0.640, 0.656)	0.308 (0.300, 0.315)	0.617 (0.609, 0.626)	0.249 (0.242, 0.256)	0.591 (0.582, 0.599)	0.320 (0.313, 0.327)	0.551 (0.543, 0.559)	0.263 (0.256, 0.270)	0.358 (0.348, 0.368)	0.202 (0.194, 0.210)	0.341 (0.332, 0.350)	0.166 (0.159, 0.173)	0.572 (0.562, 0.583)	0.302 (0.294, 0.310)	0.537 (0.527, 0.548)	0.245 (0.236, 0.253)	0.628 (0.613, 0.642)	0.377 (0.362, 0.392)	0.569 (0.557, 0.581)	0.301 (0.288, 0.313)	0.672 (0.662, 0.681)	0.356 (0.342, 0.369)	0.663 (0.653, 0.672)	0.296 (0.284, 0.309)	0.565 (0.547, 0.583)	0.284 (0.274, 0.293)	0.499 (0.483, 0.515)	0.224 (0.216, 0.233)	0.553 (0.530, 0.577)	0.314 (0.288, 0.340)	0.524 (0.508, 0.541)	0.249 (0.228, 0.271)	0.470 (0.421, 0.521)	0.327 (0.287, 0.365)	0.482 (0.458, 0.506)	0.253 (0.228, 0.278)	0.564 (0.535, 0.594)	0.284 (0.260, 0.307)	0.490 (0.469, 0.512)	0.234 (0.215, 0.252)	0.433 (0.390, 0.474)	0.242 (0.208, 0.276)	0.401 (0.371, 0.429)	0.161 (0.136, 0.186)
No NCD comorbidities	1 year after diagnosis	0.570 (0.565, 0.576)	0.295 (0.287, 0.304)	0.502 (0.497, 0.507)	0.298 (0.293, 0.303)	0.606 (0.597, 0.615)	0.273 (0.264, 0.281)	0.567 (0.557, 0.576)	0.217 (0.209, 0.225)	0.529 (0.519, 0.540)	0.266 (0.257, 0.275)	0.487 (0.478, 0.497)	0.209 (0.201, 0.217)	0.276 (0.261, 0.290)	0.149 (0.136, 0.163)	0.234 (0.219, 0.248)	0.095 (0.083, 0.106)	0.514 (0.501, 0.527)	0.252 (0.242, 0.261)	0.473 (0.460, 0.485)	0.192 (0.182, 0.202)	0.554 (0.537, 0.571)	0.305 (0.287, 0.324)	0.499 (0.485, 0.514)	0.236 (0.221, 0.251)	0.629 (0.620, 0.639)	0.305 (0.290, 0.319)	0.607 (0.596, 0.618)	0.247 (0.233, 0.261)	0.525 (0.506, 0.545)	0.256 (0.246, 0.266)	0.462 (0.445, 0.479)	0.200 (0.191, 0.209)	0.516 (0.488, 0.543)	0.262 (0.231, 0.293)	0.469 (0.450, 0.489)	0.197 (0.170, 0.222)	0.371 (0.294, 0.448)	0.299 (0.217, 0.379)	0.372 (0.335, 0.412)	0.226 (0.179, 0.272)	0.486 (0.439, 0.531)	0.212 (0.171, 0.252)	0.429 (0.396, 0.463)	0.192 (0.161, 0.223)	0.397 (0.329, 0.467)	0.233 (0.153, 0.311)	0.337 (0.289, 0.385)	0.092 (0.051, 0.138)
No NCD comorbidities	2 years after diagnosis	0.531 (0.525, 0.537)	0.270 (0.261, 0.280)	0.468 (0.463, 0.473)	0.270 (0.264, 0.276)	0.578 (0.568, 0.588)	0.248 (0.238, 0.257)	0.529 (0.519, 0.540)	0.196 (0.187, 0.204)	0.503 (0.492, 0.515)	0.244 (0.234, 0.253)	0.454 (0.444, 0.465)	0.192 (0.183, 0.202)	0.237 (0.220, 0.254)	0.118 (0.103, 0.135)	0.203 (0.186, 0.222)	0.077 (0.064, 0.091)	0.486 (0.472, 0.500)	0.232 (0.221, 0.242)	0.441 (0.427, 0.455)	0.172 (0.161, 0.183)	0.531 (0.512, 0.550)	0.277 (0.257, 0.298)	0.465 (0.450, 0.481)	0.226 (0.209, 0.243)	0.599 (0.588, 0.610)	0.275 (0.258, 0.291)	0.567 (0.554, 0.579)	0.223 (0.207, 0.238)	0.504 (0.483, 0.524)	0.233 (0.222, 0.244)	0.433 (0.415, 0.451)	0.181 (0.171, 0.191)	0.489 (0.459, 0.519)	0.233 (0.198, 0.267)	0.454 (0.434, 0.475)	0.189 (0.160, 0.218)	0.390 (0.291, 0.478)	0.278 (0.165, 0.387)	0.347 (0.298, 0.399)	0.191 (0.130, 0.258)	0.414 (0.356, 0.471)	0.195 (0.145, 0.247)	0.419 (0.377, 0.461)	0.171 (0.132, 0.210)	0.356 (0.273, 0.449)	0.167 (0.086, 0.255)	0.276 (0.218, 0.335)	0.095 (0.036, 0.159)
No NCD comorbidities	3 years after diagnosis	0.500 (0.494, 0.506)	0.251 (0.240, 0.262)	0.434 (0.429, 0.440)	0.243 (0.237, 0.250)	0.549 (0.539, 0.559)	0.233 (0.223, 0.244)	0.503 (0.492, 0.514)	0.174 (0.165, 0.183)	0.475 (0.463, 0.487)	0.226 (0.216, 0.236)	0.426 (0.415, 0.438)	0.177 (0.167, 0.187)	0.205 (0.186, 0.223)	0.115 (0.097, 0.134)	0.189 (0.170, 0.210)	0.071 (0.056, 0.088)	0.456 (0.440, 0.471)	0.213 (0.202, 0.224)	0.412 (0.396, 0.427)	0.157 (0.146, 0.169)	0.505 (0.484, 0.525)	0.260 (0.238, 0.282)	0.438 (0.421, 0.455)	0.209 (0.190, 0.227)	0.570 (0.559, 0.582)	0.255 (0.236, 0.272)	0.542 (0.529, 0.555)	0.201 (0.184, 0.216)	0.475 (0.453, 0.497)	0.222 (0.209, 0.234)	0.402 (0.383, 0.422)	0.160 (0.148, 0.171)	0.475 (0.443, 0.506)	0.232 (0.195, 0.270)	0.429 (0.406, 0.452)	0.165 (0.135, 0.195)	0.359 (0.253, 0.462)	0.260 (0.122, 0.388)	0.315 (0.261, 0.372)	0.160 (0.088, 0.239)	0.383 (0.320, 0.447)	0.181 (0.124, 0.240)	0.434 (0.388, 0.481)	0.165 (0.120, 0.211)	0.325 (0.236, 0.420)	0.177 (0.070, 0.301)	0.245 (0.182, 0.311)	0.063 (0.000, 0.150)
No NCD comorbidities	4 years after diagnosis	0.476 (0.469, 0.482)	0.235 (0.224, 0.247)	0.401 (0.395, 0.407)	0.223 (0.217, 0.230)	0.523 (0.511, 0.533)	0.211 (0.200, 0.222)	0.477 (0.466, 0.488)	0.155 (0.145, 0.165)	0.454 (0.441, 0.467)	0.208 (0.197, 0.219)	0.402 (0.390, 0.415)	0.159 (0.148, 0.170)	0.194 (0.174, 0.215)	0.100 (0.080, 0.120)	0.170 (0.148, 0.192)	0.065 (0.048, 0.083)	0.434 (0.418, 0.450)	0.196 (0.183, 0.208)	0.386 (0.369, 0.402)	0.143 (0.130, 0.156)	0.488 (0.466, 0.510)	0.241 (0.217, 0.266)	0.417 (0.400, 0.436)	0.185 (0.166, 0.204)	0.543 (0.531, 0.555)	0.230 (0.211, 0.249)	0.516 (0.502, 0.529)	0.175 (0.157, 0.192)	0.451 (0.427, 0.473)	0.200 (0.187, 0.214)	0.377 (0.357, 0.398)	0.144 (0.132, 0.156)	0.447 (0.413, 0.481)	0.208 (0.169, 0.248)	0.405 (0.381, 0.430)	0.154 (0.121, 0.188)	0.299 (0.186, 0.410)	NA (NA, NA)	0.284 (0.225, 0.344)	0.148 (0.065, 0.234)	0.346 (0.278, 0.412)	0.164 (0.101, 0.231)	0.375 (0.323, 0.427)	0.150 (0.101, 0.199)	0.330 (0.238, 0.428)	NA (NA, NA)	0.229 (0.162, 0.300)	0.078 (0.000, 0.188)
No NCD comorbidities	5 years after diagnosis	0.453 (0.446, 0.460)	0.219 (0.207, 0.232)	0.373 (0.367, 0.380)	0.204 (0.197, 0.211)	0.497 (0.485, 0.509)	0.198 (0.186, 0.210)	0.446 (0.434, 0.458)	0.143 (0.132, 0.154)	0.433 (0.419, 0.446)	0.192 (0.181, 0.204)	0.383 (0.370, 0.396)	0.147 (0.135, 0.159)	0.183 (0.162, 0.204)	0.083 (0.062, 0.105)	0.168 (0.145, 0.193)	0.055 (0.035, 0.076)	0.415 (0.398, 0.433)	0.179 (0.166, 0.192)	0.364 (0.346, 0.381)	0.129 (0.115, 0.143)	0.463 (0.440, 0.487)	0.229 (0.202, 0.255)	0.402 (0.383, 0.422)	0.175 (0.155, 0.196)	0.517 (0.504, 0.530)	0.208 (0.188, 0.229)	0.483 (0.468, 0.498)	0.153 (0.134, 0.172)	0.428 (0.404, 0.452)	0.192 (0.177, 0.206)	0.352 (0.330, 0.374)	0.137 (0.123, 0.151)	0.430 (0.394, 0.466)	0.189 (0.147, 0.233)	0.387 (0.362, 0.414)	0.138 (0.102, 0.173)	0.262 (0.149, 0.376)	NA (NA, NA)	0.286 (0.221, 0.351)	NA (NA, NA)	0.359 (0.287, 0.431)	0.177 (0.104, 0.254)	0.357 (0.303, 0.413)	0.157 (0.101, 0.213)	0.322 (0.222, 0.426)	NA (NA, NA)	0.213 (0.143, 0.286)	NA (NA, NA)
No NCD comorbidities	10 years after diagnosis	0.356 (0.345, 0.366)	0.167 (0.142, 0.192)	0.256 (0.246, 0.265)	0.136 (0.122, 0.149)	0.396 (0.378, 0.414)	0.134 (0.110, 0.158)	0.335 (0.314, 0.355)	0.105 (0.084, 0.126)	0.334 (0.311, 0.356)	0.148 (0.127, 0.169)	0.277 (0.257, 0.298)	0.098 (0.075, 0.120)	0.116 (0.075, 0.158)	0.069 (0.029, 0.115)	0.147 (0.111, 0.188)	NA (NA, NA)	0.317 (0.289, 0.346)	0.141 (0.117, 0.164)	0.255 (0.227, 0.282)	0.087 (0.061, 0.113)	0.363 (0.324, 0.399)	0.157 (0.114, 0.202)	0.303 (0.272, 0.334)	0.114 (0.075, 0.155)	0.413 (0.393, 0.433)	0.129 (0.097, 0.164)	0.364 (0.338, 0.390)	0.106 (0.073, 0.139)	0.337 (0.303, 0.371)	0.136 (0.102, 0.169)	0.255 (0.219, 0.291)	0.104 (0.079, 0.129)	0.308 (0.247, 0.366)	0.152 (0.055, 0.258)	0.282 (0.243, 0.322)	0.068 (0.000, 0.145)	0.207 (0.000, 0.386)	NA (NA, NA)	0.241 (0.144, 0.337)	NA (NA, NA)	0.276 (0.181, 0.372)	0.175 (0.058, 0.315)	0.319 (0.222, 0.405)	0.055 (0.000, 0.160)	0.346 (0.237, 0.462)	NA (NA, NA)	0.097 (0.000, 0.269)	NA (NA, NA)
One NCD comorbidity	At diagnosis	0.283 (0.278, 0.287)	0.423 (0.415, 0.431)	0.340 (0.336, 0.345)	0.461 (0.456, 0.466)	0.278 (0.270, 0.285)	0.456 (0.448, 0.464)	0.284 (0.276, 0.292)	0.495 (0.487, 0.503)	0.303 (0.295, 0.311)	0.440 (0.432, 0.447)	0.317 (0.309, 0.324)	0.462 (0.454, 0.469)	0.356 (0.346, 0.365)	0.374 (0.364, 0.383)	0.373 (0.364, 0.382)	0.410 (0.400, 0.419)	0.313 (0.303, 0.323)	0.448 (0.439, 0.456)	0.323 (0.313, 0.332)	0.467 (0.458, 0.477)	0.282 (0.269, 0.296)	0.413 (0.398, 0.429)	0.309 (0.298, 0.320)	0.450 (0.436, 0.464)	0.271 (0.262, 0.279)	0.428 (0.414, 0.442)	0.261 (0.252, 0.270)	0.472 (0.459, 0.486)	0.303 (0.286, 0.320)	0.470 (0.460, 0.480)	0.342 (0.327, 0.357)	0.508 (0.498, 0.518)	0.316 (0.293, 0.338)	0.412 (0.385, 0.439)	0.327 (0.312, 0.342)	0.437 (0.412, 0.462)	0.350 (0.303, 0.397)	0.429 (0.386, 0.470)	0.327 (0.305, 0.350)	0.432 (0.404, 0.459)	0.284 (0.257, 0.311)	0.452 (0.425, 0.478)	0.331 (0.310, 0.352)	0.477 (0.456, 0.498)	0.370 (0.332, 0.412)	0.441 (0.401, 0.482)	0.342 (0.315, 0.371)	0.396 (0.362, 0.430)
One NCD comorbidity	1 year after diagnosis	0.322 (0.317, 0.328)	0.427 (0.417, 0.437)	0.364 (0.359, 0.369)	0.469 (0.463, 0.475)	0.302 (0.293, 0.310)	0.459 (0.450, 0.469)	0.308 (0.298, 0.316)	0.484 (0.474, 0.493)	0.336 (0.325, 0.346)	0.453 (0.443, 0.463)	0.346 (0.337, 0.356)	0.464 (0.453, 0.474)	0.359 (0.343, 0.375)	0.337 (0.319, 0.356)	0.378 (0.362, 0.396)	0.345 (0.326, 0.363)	0.344 (0.331, 0.357)	0.455 (0.444, 0.467)	0.353 (0.340, 0.365)	0.463 (0.450, 0.477)	0.319 (0.301, 0.336)	0.442 (0.421, 0.462)	0.340 (0.326, 0.354)	0.458 (0.440, 0.475)	0.297 (0.287, 0.306)	0.445 (0.427, 0.462)	0.293 (0.283, 0.304)	0.466 (0.450, 0.483)	0.319 (0.300, 0.338)	0.467 (0.455, 0.479)	0.347 (0.330, 0.364)	0.493 (0.481, 0.504)	0.330 (0.303, 0.357)	0.424 (0.387, 0.459)	0.352 (0.333, 0.372)	0.461 (0.428, 0.494)	0.417 (0.335, 0.494)	0.406 (0.306, 0.490)	0.418 (0.377, 0.458)	0.415 (0.358, 0.471)	0.312 (0.269, 0.356)	0.448 (0.396, 0.499)	0.354 (0.320, 0.387)	0.485 (0.444, 0.524)	0.349 (0.277, 0.420)	NA (NA, NA)	0.366 (0.317, 0.417)	0.416 (0.330, 0.489)
One NCD comorbidity	2 years after diagnosis	0.341 (0.335, 0.347)	0.432 (0.420, 0.444)	0.377 (0.372, 0.383)	0.470 (0.464, 0.477)	0.314 (0.305, 0.324)	0.462 (0.451, 0.473)	0.329 (0.319, 0.339)	0.482 (0.471, 0.494)	0.343 (0.332, 0.355)	0.447 (0.436, 0.459)	0.364 (0.353, 0.374)	0.451 (0.439, 0.463)	0.352 (0.332, 0.372)	0.334 (0.311, 0.358)	0.350 (0.328, 0.372)	0.323 (0.299, 0.347)	0.351 (0.337, 0.366)	0.447 (0.433, 0.459)	0.367 (0.352, 0.381)	0.446 (0.431, 0.461)	0.329 (0.310, 0.348)	0.448 (0.424, 0.471)	0.360 (0.345, 0.376)	0.452 (0.431, 0.472)	0.312 (0.302, 0.323)	0.449 (0.430, 0.468)	0.320 (0.308, 0.332)	0.464 (0.446, 0.484)	0.322 (0.302, 0.342)	0.469 (0.456, 0.483)	0.355 (0.336, 0.374)	0.491 (0.477, 0.505)	0.341 (0.310, 0.371)	0.432 (0.391, 0.474)	0.348 (0.327, 0.370)	0.441 (0.401, 0.478)	0.358 (0.263, 0.453)	0.383 (0.253, 0.499)	0.411 (0.358, 0.465)	0.349 (0.267, 0.433)	0.357 (0.302, 0.411)	0.468 (0.401, 0.533)	0.360 (0.319, 0.402)	0.497 (0.443, 0.550)	0.356 (0.272, 0.447)	NA (NA, NA)	0.376 (0.313, 0.440)	0.426 (0.321, 0.532)
One NCD comorbidity	3 years after diagnosis	0.353 (0.347, 0.360)	0.431 (0.418, 0.443)	0.392 (0.386, 0.398)	0.470 (0.462, 0.477)	0.329 (0.319, 0.339)	0.455 (0.442, 0.467)	0.338 (0.327, 0.349)	0.478 (0.465, 0.490)	0.354 (0.342, 0.366)	0.447 (0.435, 0.460)	0.371 (0.359, 0.383)	0.442 (0.429, 0.456)	0.332 (0.309, 0.355)	0.291 (0.264, 0.318)	0.324 (0.300, 0.349)	0.313 (0.284, 0.343)	0.361 (0.345, 0.376)	0.444 (0.430, 0.459)	0.372 (0.356, 0.388)	0.434 (0.417, 0.451)	0.341 (0.321, 0.362)	0.455 (0.430, 0.482)	0.370 (0.353, 0.387)	0.448 (0.425, 0.471)	0.329 (0.318, 0.341)	0.439 (0.418, 0.460)	0.330 (0.317, 0.342)	0.456 (0.435, 0.477)	0.330 (0.307, 0.352)	0.464 (0.449, 0.479)	0.362 (0.341, 0.383)	0.488 (0.472, 0.503)	0.339 (0.306, 0.371)	0.414 (0.369, 0.460)	0.355 (0.332, 0.378)	0.420 (0.375, 0.463)	0.320 (0.218, 0.429)	0.285 (0.128, 0.428)	0.411 (0.350, 0.473)	0.356 (0.255, 0.460)	0.388 (0.324, 0.453)	0.438 (0.362, 0.514)	0.348 (0.302, 0.394)	0.435 (0.373, 0.498)	0.365 (0.272, 0.468)	NA (NA, NA)	0.374 (0.300, 0.445)	0.434 (0.288, 0.582)
One NCD comorbidity	4 years after diagnosis	0.360 (0.354, 0.367)	0.425 (0.410, 0.439)	0.406 (0.399, 0.412)	0.464 (0.456, 0.473)	0.342 (0.331, 0.353)	0.461 (0.447, 0.475)	0.346 (0.335, 0.358)	0.475 (0.460, 0.489)	0.356 (0.343, 0.369)	0.440 (0.427, 0.454)	0.376 (0.364, 0.389)	0.441 (0.426, 0.456)	0.315 (0.289, 0.339)	0.269 (0.238, 0.300)	0.302 (0.274, 0.329)	0.277 (0.244, 0.311)	0.367 (0.350, 0.384)	0.438 (0.422, 0.455)	0.382 (0.365, 0.400)	0.428 (0.408, 0.447)	0.336 (0.314, 0.359)	0.447 (0.418, 0.476)	0.369 (0.350, 0.387)	0.457 (0.432, 0.483)	0.343 (0.330, 0.355)	0.447 (0.423, 0.471)	0.338 (0.324, 0.352)	0.454 (0.429, 0.478)	0.342 (0.318, 0.366)	0.468 (0.450, 0.486)	0.369 (0.347, 0.391)	0.485 (0.466, 0.503)	0.351 (0.316, 0.386)	0.407 (0.356, 0.459)	0.369 (0.343, 0.395)	0.423 (0.374, 0.471)	0.382 (0.256, 0.507)	NA (NA, NA)	0.445 (0.375, 0.515)	0.304 (0.199, 0.420)	0.412 (0.344, 0.484)	0.454 (0.363, 0.541)	0.404 (0.352, 0.458)	0.449 (0.375, 0.523)	0.328 (0.227, 0.443)	NA (NA, NA)	0.371 (0.289, 0.449)	0.435 (0.264, 0.607)
One NCD comorbidity	5 years after diagnosis	0.365 (0.358, 0.373)	0.420 (0.404, 0.436)	0.414 (0.407, 0.420)	0.466 (0.456, 0.475)	0.351 (0.338, 0.363)	0.451 (0.435, 0.467)	0.360 (0.347, 0.373)	0.465 (0.448, 0.481)	0.359 (0.344, 0.373)	0.437 (0.421, 0.452)	0.371 (0.357, 0.385)	0.421 (0.404, 0.438)	0.304 (0.277, 0.331)	0.256 (0.221, 0.292)	0.282 (0.253, 0.313)	0.255 (0.214, 0.293)	0.364 (0.346, 0.383)	0.435 (0.417, 0.453)	0.379 (0.360, 0.398)	0.411 (0.389, 0.433)	0.346 (0.322, 0.371)	0.444 (0.413, 0.476)	0.359 (0.338, 0.379)	0.431 (0.403, 0.460)	0.353 (0.340, 0.366)	0.442 (0.415, 0.470)	0.353 (0.338, 0.369)	0.449 (0.422, 0.477)	0.343 (0.317, 0.368)	0.454 (0.434, 0.475)	0.376 (0.351, 0.401)	0.472 (0.451, 0.493)	0.357 (0.319, 0.394)	0.418 (0.361, 0.477)	0.373 (0.345, 0.400)	0.374 (0.321, 0.428)	0.310 (0.182, 0.442)	NA (NA, NA)	0.447 (0.372, 0.522)	NA (NA, NA)	0.365 (0.293, 0.441)	0.418 (0.322, 0.535)	0.426 (0.370, 0.485)	0.420 (0.337, 0.508)	0.346 (0.241, 0.465)	NA (NA, NA)	0.348 (0.258, 0.436)	NA (NA, NA)
One NCD comorbidity	10 years after diagnosis	0.377 (0.364, 0.389)	0.411 (0.373, 0.449)	0.433 (0.420, 0.445)	0.463 (0.444, 0.485)	0.364 (0.343, 0.385)	0.443 (0.407, 0.480)	0.389 (0.365, 0.413)	0.400 (0.362, 0.437)	0.382 (0.354, 0.409)	0.398 (0.364, 0.433)	0.374 (0.348, 0.400)	0.404 (0.365, 0.445)	0.255 (0.186, 0.324)	0.296 (0.213, 0.395)	0.232 (0.176, 0.290)	NA (NA, NA)	0.379 (0.346, 0.414)	0.382 (0.342, 0.423)	0.391 (0.357, 0.427)	0.374 (0.328, 0.434)	0.382 (0.339, 0.425)	0.450 (0.389, 0.514)	0.346 (0.308, 0.384)	0.434 (0.369, 0.499)	0.373 (0.350, 0.398)	0.472 (0.411, 0.533)	0.381 (0.352, 0.411)	0.335 (0.278, 0.397)	0.333 (0.292, 0.376)	0.425 (0.375, 0.473)	0.411 (0.366, 0.455)	0.443 (0.395, 0.493)	0.404 (0.339, 0.474)	0.229 (0.052, 0.417)	0.379 (0.325, 0.433)	0.382 (0.260, 0.511)	0.440 (0.252, 0.658)	NA (NA, NA)	0.474 (0.343, 0.618)	NA (NA, NA)	0.391 (0.276, 0.503)	0.368 (0.202, 0.589)	0.368 (0.260, 0.486)	0.353 (0.187, 0.539)	0.209 (0.084, 0.369)	NA (NA, NA)	0.425 (0.244, 0.641)	NA (NA, NA)
Two NCD comorbidities	At diagnosis	0.066 (0.064, 0.069)	0.192 (0.186, 0.199)	0.094 (0.091, 0.097)	0.171 (0.167, 0.175)	0.063 (0.059, 0.068)	0.196 (0.189, 0.202)	0.085 (0.080, 0.090)	0.215 (0.208, 0.222)	0.087 (0.082, 0.092)	0.194 (0.188, 0.200)	0.109 (0.104, 0.114)	0.229 (0.223, 0.236)	0.201 (0.193, 0.209)	0.307 (0.298, 0.316)	0.215 (0.207, 0.222)	0.334 (0.325, 0.343)	0.091 (0.085, 0.097)	0.200 (0.193, 0.206)	0.114 (0.108, 0.121)	0.237 (0.228, 0.245)	0.079 (0.071, 0.087)	0.174 (0.163, 0.186)	0.102 (0.094, 0.109)	0.214 (0.203, 0.226)	0.050 (0.046, 0.054)	0.184 (0.173, 0.195)	0.068 (0.063, 0.073)	0.203 (0.192, 0.214)	0.110 (0.099, 0.121)	0.202 (0.194, 0.210)	0.127 (0.117, 0.138)	0.221 (0.213, 0.230)	0.103 (0.089, 0.117)	0.224 (0.201, 0.247)	0.124 (0.113, 0.134)	0.248 (0.227, 0.269)	0.128 (0.095, 0.160)	0.206 (0.172, 0.239)	0.143 (0.126, 0.160)	0.249 (0.223, 0.273)	0.131 (0.111, 0.152)	0.213 (0.192, 0.234)	0.152 (0.136, 0.167)	0.226 (0.208, 0.244)	0.144 (0.113, 0.174)	0.256 (0.220, 0.291)	0.195 (0.172, 0.218)	0.333 (0.300, 0.365)
Two NCD comorbidities	1 year after diagnosis	0.090 (0.086, 0.093)	0.220 (0.212, 0.228)	0.112 (0.109, 0.115)	0.195 (0.190, 0.200)	0.078 (0.072, 0.083)	0.216 (0.208, 0.224)	0.104 (0.098, 0.110)	0.243 (0.235, 0.252)	0.108 (0.101, 0.114)	0.215 (0.207, 0.223)	0.133 (0.127, 0.140)	0.254 (0.245, 0.264)	0.245 (0.231, 0.259)	0.343 (0.325, 0.361)	0.279 (0.263, 0.295)	0.392 (0.372, 0.410)	0.110 (0.102, 0.119)	0.221 (0.211, 0.230)	0.141 (0.132, 0.151)	0.263 (0.251, 0.274)	0.106 (0.094, 0.117)	0.203 (0.186, 0.218)	0.125 (0.116, 0.135)	0.246 (0.230, 0.261)	0.063 (0.058, 0.068)	0.204 (0.190, 0.218)	0.086 (0.079, 0.093)	0.237 (0.223, 0.252)	0.128 (0.115, 0.142)	0.222 (0.212, 0.232)	0.149 (0.135, 0.162)	0.246 (0.236, 0.257)	0.113 (0.094, 0.130)	0.246 (0.215, 0.277)	0.144 (0.130, 0.158)	0.256 (0.226, 0.286)	0.132 (0.080, 0.193)	0.227 (0.156, 0.377)	0.153 (0.124, 0.182)	0.259 (0.208, 0.312)	0.175 (0.141, 0.210)	0.263 (0.218, 0.310)	0.172 (0.145, 0.199)	0.234 (0.201, 0.267)	0.218 (0.159, 0.282)	NA (NA, NA)	0.203 (0.161, 0.245)	0.337 (0.265, 0.412)
Two NCD comorbidities	2 years after diagnosis	0.106 (0.102, 0.109)	0.231 (0.221, 0.241)	0.127 (0.123, 0.131)	0.211 (0.206, 0.217)	0.090 (0.084, 0.096)	0.227 (0.217, 0.236)	0.111 (0.105, 0.118)	0.256 (0.246, 0.266)	0.122 (0.114, 0.130)	0.231 (0.221, 0.241)	0.142 (0.135, 0.150)	0.273 (0.262, 0.284)	0.274 (0.255, 0.292)	0.352 (0.329, 0.376)	0.304 (0.283, 0.325)	0.396 (0.370, 0.421)	0.128 (0.118, 0.138)	0.240 (0.228, 0.251)	0.152 (0.142, 0.163)	0.287 (0.273, 0.300)	0.115 (0.102, 0.128)	0.209 (0.191, 0.228)	0.132 (0.121, 0.143)	0.253 (0.235, 0.272)	0.074 (0.068, 0.081)	0.215 (0.199, 0.230)	0.093 (0.085, 0.100)	0.246 (0.230, 0.263)	0.147 (0.131, 0.162)	0.233 (0.221, 0.244)	0.159 (0.143, 0.174)	0.261 (0.249, 0.274)	0.129 (0.107, 0.150)	0.246 (0.211, 0.282)	0.152 (0.136, 0.169)	0.262 (0.228, 0.299)	0.158 (0.089, 0.241)	0.244 (0.148, 0.438)	0.185 (0.146, 0.226)	0.332 (0.252, 0.414)	0.190 (0.147, 0.235)	0.249 (0.194, 0.307)	0.167 (0.135, 0.200)	0.226 (0.183, 0.272)	0.233 (0.150, 0.309)	NA (NA, NA)	0.242 (0.185, 0.297)	0.309 (0.203, 0.404)
Two NCD comorbidities	3 years after diagnosis	0.119 (0.115, 0.123)	0.242 (0.231, 0.253)	0.140 (0.136, 0.144)	0.229 (0.223, 0.236)	0.098 (0.091, 0.105)	0.239 (0.228, 0.250)	0.124 (0.117, 0.132)	0.268 (0.257, 0.280)	0.137 (0.128, 0.146)	0.239 (0.228, 0.250)	0.158 (0.150, 0.167)	0.282 (0.270, 0.295)	0.300 (0.278, 0.322)	0.375 (0.345, 0.403)	0.327 (0.302, 0.351)	0.390 (0.358, 0.421)	0.144 (0.133, 0.156)	0.249 (0.236, 0.263)	0.170 (0.158, 0.183)	0.296 (0.280, 0.312)	0.128 (0.113, 0.143)	0.209 (0.189, 0.230)	0.144 (0.132, 0.157)	0.264 (0.244, 0.285)	0.081 (0.074, 0.088)	0.233 (0.215, 0.252)	0.105 (0.097, 0.114)	0.257 (0.237, 0.275)	0.159 (0.143, 0.176)	0.242 (0.229, 0.256)	0.173 (0.156, 0.190)	0.275 (0.261, 0.290)	0.138 (0.114, 0.161)	0.248 (0.206, 0.288)	0.164 (0.147, 0.182)	0.278 (0.237, 0.320)	0.212 (0.120, 0.314)	0.325 (0.184, 0.632)	0.221 (0.174, 0.273)	0.326 (0.232, 0.423)	0.193 (0.142, 0.242)	0.261 (0.195, 0.328)	0.170 (0.133, 0.209)	0.307 (0.247, 0.365)	0.246 (0.156, 0.332)	NA (NA, NA)	0.275 (0.210, 0.344)	0.351 (0.191, 0.486)
Two NCD comorbidities	4 years after diagnosis	0.130 (0.126, 0.135)	0.256 (0.244, 0.269)	0.154 (0.150, 0.159)	0.246 (0.239, 0.253)	0.106 (0.098, 0.113)	0.247 (0.234, 0.259)	0.137 (0.129, 0.146)	0.279 (0.266, 0.292)	0.146 (0.136, 0.156)	0.253 (0.241, 0.266)	0.170 (0.160, 0.180)	0.288 (0.274, 0.302)	0.297 (0.273, 0.323)	0.384 (0.349, 0.418)	0.337 (0.308, 0.365)	0.424 (0.386, 0.461)	0.151 (0.137, 0.163)	0.261 (0.247, 0.275)	0.181 (0.168, 0.195)	0.302 (0.284, 0.320)	0.141 (0.124, 0.158)	0.229 (0.205, 0.254)	0.158 (0.144, 0.173)	0.270 (0.247, 0.293)	0.090 (0.082, 0.098)	0.240 (0.218, 0.261)	0.118 (0.108, 0.128)	0.275 (0.253, 0.297)	0.160 (0.142, 0.179)	0.252 (0.236, 0.267)	0.186 (0.168, 0.204)	0.282 (0.265, 0.299)	0.151 (0.124, 0.178)	0.266 (0.220, 0.313)	0.171 (0.151, 0.191)	0.277 (0.232, 0.322)	0.183 (0.092, 0.284)	NA (NA, NA)	0.213 (0.159, 0.267)	0.312 (0.201, 0.423)	0.189 (0.135, 0.241)	0.281 (0.205, 0.360)	0.168 (0.127, 0.209)	0.300 (0.231, 0.368)	0.274 (0.165, 0.381)	NA (NA, NA)	0.266 (0.191, 0.345)	0.278 (0.094, 0.428)
Two NCD comorbidities	5 years after diagnosis	0.143 (0.138, 0.148)	0.265 (0.251, 0.279)	0.166 (0.161, 0.172)	0.255 (0.247, 0.264)	0.119 (0.111, 0.127)	0.267 (0.253, 0.281)	0.148 (0.138, 0.158)	0.292 (0.277, 0.307)	0.156 (0.144, 0.167)	0.266 (0.251, 0.280)	0.182 (0.171, 0.193)	0.314 (0.298, 0.330)	0.308 (0.280, 0.336)	0.398 (0.358, 0.439)	0.341 (0.308, 0.372)	0.430 (0.383, 0.474)	0.164 (0.149, 0.179)	0.273 (0.257, 0.290)	0.193 (0.178, 0.209)	0.327 (0.305, 0.347)	0.146 (0.128, 0.164)	0.243 (0.215, 0.270)	0.171 (0.155, 0.187)	0.297 (0.270, 0.324)	0.102 (0.093, 0.111)	0.255 (0.230, 0.279)	0.128 (0.117, 0.139)	0.294 (0.269, 0.320)	0.178 (0.158, 0.198)	0.275 (0.256, 0.294)	0.199 (0.179, 0.220)	0.292 (0.272, 0.312)	0.149 (0.121, 0.178)	0.266 (0.213, 0.321)	0.179 (0.157, 0.202)	0.310 (0.259, 0.364)	0.289 (0.168, 0.418)	NA (NA, NA)	0.214 (0.158, 0.273)	NA (NA, NA)	0.219 (0.156, 0.280)	0.322 (0.215, 0.414)	0.158 (0.116, 0.202)	0.342 (0.260, 0.422)	0.262 (0.155, 0.363)	NA (NA, NA)	0.285 (0.201, 0.373)	NA (NA, NA)
Two NCD comorbidities	10 years after diagnosis	0.197 (0.187, 0.208)	0.284 (0.246, 0.321)	0.224 (0.212, 0.235)	0.295 (0.275, 0.314)	0.170 (0.153, 0.188)	0.281 (0.247, 0.316)	0.187 (0.167, 0.207)	0.333 (0.294, 0.372)	0.196 (0.173, 0.218)	0.335 (0.302, 0.367)	0.223 (0.200, 0.245)	0.326 (0.287, 0.366)	0.356 (0.288, 0.428)	0.277 (0.159, 0.382)	0.372 (0.306, 0.439)	NA (NA, NA)	0.205 (0.176, 0.235)	0.343 (0.302, 0.384)	0.225 (0.193, 0.257)	0.352 (0.295, 0.401)	0.178 (0.144, 0.214)	0.306 (0.249, 0.362)	0.223 (0.188, 0.259)	0.314 (0.248, 0.378)	0.162 (0.143, 0.182)	0.269 (0.209, 0.329)	0.181 (0.157, 0.203)	0.347 (0.286, 0.408)	0.194 (0.155, 0.233)	0.292 (0.248, 0.337)	0.206 (0.165, 0.247)	0.320 (0.269, 0.371)	0.164 (0.094, 0.224)	0.533 (0.337, 0.706)	0.232 (0.178, 0.287)	0.337 (0.209, 0.451)	0.119 (0.000, 0.348)	NA (NA, NA)	0.130 (0.026, 0.251)	NA (NA, NA)	0.176 (0.059, 0.283)	0.371 (0.161, 0.548)	0.258 (0.163, 0.350)	0.442 (0.234, 0.617)	0.274 (0.108, 0.441)	NA (NA, NA)	0.283 (0.100, 0.454)	NA (NA, NA)
Three or more NCD comorbidities	At diagnosis	0.013 (0.012, 0.014)	0.043 (0.040, 0.047)	0.017 (0.015, 0.018)	0.029 (0.027, 0.031)	0.011 (0.009, 0.013)	0.040 (0.037, 0.044)	0.014 (0.012, 0.016)	0.040 (0.037, 0.044)	0.019 (0.017, 0.022)	0.047 (0.044, 0.050)	0.024 (0.021, 0.026)	0.046 (0.043, 0.049)	0.085 (0.079, 0.091)	0.118 (0.112, 0.124)	0.071 (0.066, 0.076)	0.091 (0.085, 0.096)	0.024 (0.020, 0.027)	0.050 (0.046, 0.054)	0.026 (0.022, 0.029)	0.051 (0.047, 0.056)	0.011 (0.007, 0.014)	0.035 (0.030, 0.041)	0.021 (0.017, 0.024)	0.035 (0.029, 0.040)	0.008 (0.006, 0.009)	0.032 (0.027, 0.037)	0.008 (0.006, 0.010)	0.029 (0.024, 0.033)	0.022 (0.017, 0.027)	0.045 (0.041, 0.049)	0.031 (0.025, 0.037)	0.047 (0.042, 0.051)	0.028 (0.020, 0.036)	0.050 (0.038, 0.062)	0.025 (0.020, 0.030)	0.065 (0.053, 0.077)	0.051 (0.028, 0.072)	0.038 (0.021, 0.054)	0.048 (0.037, 0.058)	0.066 (0.052, 0.080)	0.021 (0.012, 0.029)	0.052 (0.040, 0.063)	0.027 (0.020, 0.034)	0.063 (0.053, 0.073)	0.052 (0.032, 0.071)	0.061 (0.041, 0.079)	0.062 (0.048, 0.076)	0.110 (0.088, 0.131)
Three or more NCD comorbidities	1 year after diagnosis	0.018 (0.017, 0.020)	0.058 (0.053, 0.063)	0.022 (0.021, 0.024)	0.038 (0.036, 0.041)	0.015 (0.012, 0.017)	0.052 (0.048, 0.056)	0.022 (0.019, 0.025)	0.056 (0.052, 0.061)	0.028 (0.024, 0.032)	0.066 (0.061, 0.071)	0.033 (0.029, 0.037)	0.073 (0.067, 0.079)	0.120 (0.110, 0.130)	0.170 (0.156, 0.185)	0.109 (0.098, 0.120)	0.169 (0.154, 0.184)	0.032 (0.027, 0.037)	0.073 (0.067, 0.079)	0.033 (0.029, 0.038)	0.082 (0.075, 0.089)	0.021 (0.016, 0.027)	0.050 (0.041, 0.059)	0.036 (0.030, 0.041)	0.061 (0.052, 0.070)	0.011 (0.009, 0.013)	0.047 (0.039, 0.054)	0.014 (0.012, 0.017)	0.050 (0.042, 0.057)	0.027 (0.021, 0.034)	0.055 (0.049, 0.060)	0.043 (0.035, 0.050)	0.060 (0.055, 0.066)	0.042 (0.031, 0.053)	0.068 (0.050, 0.088)	0.035 (0.028, 0.043)	0.086 (0.067, 0.106)	0.080 (0.033, 0.128)	0.068 (0.013, 0.112)	0.057 (0.039, 0.076)	0.100 (0.066, 0.136)	0.027 (0.013, 0.042)	0.077 (0.050, 0.105)	0.045 (0.031, 0.059)	0.090 (0.068, 0.113)	0.036 (0.011, 0.062)	NA (NA, NA)	0.094 (0.064, 0.123)	0.155 (0.099, 0.229)
Three or more NCD comorbidities	2 years after diagnosis	0.022 (0.021, 0.024)	0.067 (0.061, 0.073)	0.028 (0.026, 0.030)	0.048 (0.045, 0.051)	0.017 (0.015, 0.020)	0.064 (0.058, 0.069)	0.030 (0.026, 0.034)	0.067 (0.061, 0.072)	0.031 (0.027, 0.036)	0.077 (0.071, 0.084)	0.040 (0.035, 0.044)	0.084 (0.077, 0.091)	0.137 (0.123, 0.152)	0.196 (0.177, 0.215)	0.143 (0.127, 0.158)	0.204 (0.183, 0.225)	0.035 (0.029, 0.040)	0.082 (0.075, 0.090)	0.040 (0.034, 0.046)	0.095 (0.086, 0.105)	0.025 (0.018, 0.032)	0.066 (0.054, 0.077)	0.042 (0.035, 0.049)	0.069 (0.059, 0.080)	0.015 (0.012, 0.017)	0.062 (0.052, 0.071)	0.021 (0.017, 0.025)	0.067 (0.057, 0.077)	0.027 (0.021, 0.034)	0.065 (0.058, 0.072)	0.054 (0.045, 0.063)	0.067 (0.060, 0.074)	0.042 (0.029, 0.054)	0.089 (0.064, 0.115)	0.045 (0.036, 0.056)	0.108 (0.082, 0.133)	0.095 (0.040, 0.160)	0.095 (0.019, 0.164)	0.057 (0.034, 0.081)	0.129 (0.075, 0.188)	0.039 (0.017, 0.064)	0.087 (0.052, 0.126)	0.054 (0.035, 0.074)	0.106 (0.074, 0.139)	0.055 (0.017, 0.101)	NA (NA, NA)	0.106 (0.067, 0.146)	0.170 (0.093, 0.271)
Three or more NCD comorbidities	3 years after diagnosis	0.028 (0.026, 0.030)	0.076 (0.069, 0.083)	0.034 (0.032, 0.036)	0.057 (0.053, 0.061)	0.023 (0.020, 0.027)	0.073 (0.066, 0.079)	0.035 (0.030, 0.039)	0.080 (0.073, 0.087)	0.035 (0.030, 0.040)	0.088 (0.081, 0.095)	0.044 (0.039, 0.049)	0.099 (0.090, 0.107)	0.163 (0.146, 0.181)	0.219 (0.196, 0.244)	0.160 (0.140, 0.179)	0.226 (0.199, 0.253)	0.039 (0.033, 0.046)	0.093 (0.085, 0.102)	0.046 (0.039, 0.052)	0.112 (0.101, 0.123)	0.026 (0.019, 0.033)	0.075 (0.062, 0.089)	0.047 (0.040, 0.055)	0.079 (0.066, 0.092)	0.020 (0.016, 0.023)	0.073 (0.062, 0.086)	0.024 (0.019, 0.028)	0.086 (0.074, 0.099)	0.036 (0.027, 0.045)	0.072 (0.064, 0.080)	0.063 (0.052, 0.073)	0.077 (0.069, 0.086)	0.048 (0.034, 0.063)	0.106 (0.076, 0.137)	0.052 (0.041, 0.064)	0.137 (0.106, 0.170)	0.109 (0.043, 0.183)	0.130 (0.024, 0.227)	0.052 (0.026, 0.080)	0.158 (0.087, 0.237)	0.037 (0.012, 0.062)	0.120 (0.074, 0.173)	0.049 (0.028, 0.071)	0.093 (0.056, 0.131)	0.064 (0.020, 0.117)	NA (NA, NA)	0.105 (0.062, 0.152)	0.153 (0.058, 0.301)
Three or more NCD comorbidities	4 years after diagnosis	0.033 (0.031, 0.036)	0.084 (0.076, 0.092)	0.039 (0.036, 0.042)	0.066 (0.062, 0.071)	0.029 (0.025, 0.034)	0.082 (0.073, 0.090)	0.040 (0.034, 0.045)	0.092 (0.083, 0.100)	0.044 (0.038, 0.050)	0.098 (0.090, 0.107)	0.051 (0.045, 0.057)	0.112 (0.102, 0.121)	0.193 (0.172, 0.214)	0.247 (0.218, 0.278)	0.192 (0.169, 0.215)	0.234 (0.202, 0.267)	0.049 (0.041, 0.057)	0.104 (0.095, 0.114)	0.051 (0.043, 0.059)	0.127 (0.115, 0.140)	0.035 (0.026, 0.044)	0.082 (0.066, 0.099)	0.055 (0.046, 0.064)	0.088 (0.073, 0.103)	0.024 (0.020, 0.028)	0.084 (0.070, 0.098)	0.028 (0.023, 0.034)	0.096 (0.082, 0.112)	0.047 (0.036, 0.059)	0.080 (0.070, 0.090)	0.068 (0.056, 0.080)	0.089 (0.078, 0.100)	0.050 (0.035, 0.067)	0.119 (0.086, 0.155)	0.055 (0.043, 0.067)	0.146 (0.109, 0.184)	0.136 (0.058, 0.225)	NA (NA, NA)	0.058 (0.028, 0.093)	0.236 (0.140, 0.342)	0.053 (0.022, 0.087)	0.101 (0.052, 0.157)	0.054 (0.030, 0.079)	0.102 (0.059, 0.150)	0.068 (0.021, 0.124)	NA (NA, NA)	0.134 (0.079, 0.193)	0.209 (0.072, 0.425)
Three or more NCD comorbidities	5 years after diagnosis	0.038 (0.035, 0.041)	0.096 (0.086, 0.106)	0.046 (0.044, 0.049)	0.075 (0.070, 0.080)	0.033 (0.028, 0.038)	0.084 (0.075, 0.094)	0.046 (0.040, 0.052)	0.100 (0.090, 0.111)	0.052 (0.045, 0.060)	0.105 (0.096, 0.115)	0.064 (0.057, 0.071)	0.119 (0.107, 0.130)	0.204 (0.182, 0.228)	0.262 (0.225, 0.300)	0.209 (0.182, 0.236)	0.260 (0.222, 0.303)	0.056 (0.047, 0.066)	0.113 (0.101, 0.124)	0.064 (0.054, 0.074)	0.133 (0.118, 0.149)	0.045 (0.034, 0.056)	0.084 (0.066, 0.103)	0.068 (0.057, 0.079)	0.097 (0.079, 0.115)	0.028 (0.023, 0.033)	0.095 (0.079, 0.112)	0.036 (0.030, 0.042)	0.104 (0.087, 0.122)	0.051 (0.039, 0.065)	0.079 (0.067, 0.091)	0.073 (0.060, 0.086)	0.099 (0.086, 0.112)	0.065 (0.046, 0.084)	0.127 (0.087, 0.168)	0.060 (0.046, 0.076)	0.178 (0.134, 0.223)	0.139 (0.059, 0.230)	NA (NA, NA)	0.053 (0.020, 0.090)	NA (NA, NA)	0.057 (0.020, 0.099)	0.084 (0.033, 0.142)	0.058 (0.031, 0.087)	0.081 (0.035, 0.132)	0.070 (0.022, 0.130)	NA (NA, NA)	0.154 (0.090, 0.220)	NA (NA, NA)
Three or more NCD comorbidities	10 years after diagnosis	0.070 (0.063, 0.078)	0.138 (0.109, 0.168)	0.088 (0.080, 0.095)	0.105 (0.092, 0.120)	0.070 (0.059, 0.081)	0.141 (0.114, 0.170)	0.090 (0.075, 0.105)	0.163 (0.130, 0.195)	0.088 (0.073, 0.106)	0.119 (0.093, 0.144)	0.126 (0.109, 0.143)	0.172 (0.140, 0.203)	0.272 (0.218, 0.326)	0.358 (0.237, 0.476)	0.249 (0.183, 0.304)	NA (NA, NA)	0.099 (0.077, 0.120)	0.133 (0.102, 0.164)	0.129 (0.106, 0.153)	0.187 (0.146, 0.226)	0.077 (0.056, 0.102)	0.086 (0.047, 0.126)	0.128 (0.102, 0.154)	0.138 (0.085, 0.196)	0.051 (0.041, 0.063)	0.131 (0.083, 0.176)	0.074 (0.058, 0.091)	0.211 (0.165, 0.260)	0.136 (0.105, 0.167)	0.146 (0.112, 0.182)	0.127 (0.093, 0.162)	0.133 (0.093, 0.174)	0.123 (0.073, 0.188)	0.086 (0.000, 0.220)	0.107 (0.068, 0.145)	0.214 (0.114, 0.322)	0.234 (0.000, 0.446)	NA (NA, NA)	0.155 (0.048, 0.266)	NA (NA, NA)	0.157 (0.063, 0.279)	0.085 (0.000, 0.204)	0.055 (0.013, 0.118)	0.150 (0.036, 0.287)	0.171 (0.056, 0.283)	NA (NA, NA)	0.194 (0.074, 0.313)	NA (NA, NA)
Cancer (including other NCD comorbidities)	At diagnosis	0.000 (0.000, 0.000)	0.000 (0.000, 0.000)	0.000 (0.000, 0.000)	0.000 (0.000, 0.000)	0.000 (0.000, 0.000)	0.000 (0.000, 0.000)	0.000 (0.000, 0.000)	0.000 (0.000, 0.000)	0.000 (0.000, 0.000)	0.000 (0.000, 0.000)	0.000 (0.000, 0.000)	0.000 (0.000, 0.000)	0.000 (0.000, 0.000)	0.000 (0.000, 0.000)	0.000 (0.000, 0.000)	0.000 (0.000, 0.000)	0.000 (0.000, 0.000)	0.000 (0.000, 0.000)	0.000 (0.000, 0.000)	0.000 (0.000, 0.000)	0.000 (0.000, 0.000)	0.000 (0.000, 0.000)	0.000 (0.000, 0.000)	0.000 (0.000, 0.000)	0.000 (0.000, 0.000)	0.000 (0.000, 0.000)	0.000 (0.000, 0.000)	0.000 (0.000, 0.000)	0.000 (0.000, 0.000)	0.000 (0.000, 0.000)	0.000 (0.000, 0.000)	0.000 (0.000, 0.000)	0.000 (0.000, 0.000)	0.000 (0.000, 0.000)	0.000 (0.000, 0.000)	0.000 (0.000, 0.000)	0.000 (0.000, 0.000)	0.000 (0.000, 0.000)	0.000 (0.000, 0.000)	0.000 (0.000, 0.000)	0.000 (0.000, 0.000)	0.000 (0.000, 0.000)	0.000 (0.000, 0.000)	0.000 (0.000, 0.000)	0.000 (0.000, 0.000)	0.000 (0.000, 0.000)	0.000 (0.000, 0.000)	0.000 (0.000, 0.000)
Cancer (including other NCD comorbidities)	1 year after diagnosis	0.023 (0.021, 0.025)	0.036 (0.032, 0.041)	0.014 (0.013, 0.016)	0.025 (0.022, 0.027)	0.022 (0.019, 0.026)	0.035 (0.031, 0.039)	0.033 (0.029, 0.037)	0.051 (0.046, 0.056)	0.029 (0.025, 0.034)	0.053 (0.048, 0.058)	0.040 (0.036, 0.044)	0.068 (0.062, 0.074)	0.034 (0.028, 0.041)	0.044 (0.036, 0.052)	0.036 (0.029, 0.043)	0.062 (0.053, 0.072)	0.032 (0.026, 0.037)	0.057 (0.051, 0.064)	0.047 (0.041, 0.053)	0.076 (0.068, 0.084)	0.034 (0.026, 0.042)	0.053 (0.044, 0.064)	0.046 (0.039, 0.053)	0.077 (0.067, 0.088)	0.023 (0.019, 0.027)	0.057 (0.049, 0.067)	0.036 (0.031, 0.041)	0.076 (0.066, 0.087)	0.021 (0.014, 0.028)	0.024 (0.020, 0.029)	0.028 (0.021, 0.036)	0.039 (0.034, 0.045)	0.032 (0.021, 0.045)	0.061 (0.042, 0.081)	0.031 (0.024, 0.040)	0.070 (0.052, 0.089)	NA (NA, NA)	0.059 (0.019, 0.104)	0.039 (0.023, 0.057)	0.043 (0.020, 0.070)	0.028 (0.013, 0.046)	0.039 (0.020, 0.062)	0.037 (0.024, 0.052)	0.070 (0.049, 0.093)	NA (NA, NA)	NA (NA, NA)	NA (NA, NA)	NA (NA, NA)
Cancer (including other NCD comorbidities)	2 years after diagnosis	0.032 (0.030, 0.034)	0.053 (0.048, 0.059)	0.024 (0.022, 0.026)	0.041 (0.037, 0.044)	0.036 (0.031, 0.040)	0.056 (0.050, 0.062)	0.050 (0.045, 0.056)	0.081 (0.075, 0.088)	0.038 (0.033, 0.043)	0.069 (0.063, 0.075)	0.051 (0.046, 0.056)	0.097 (0.090, 0.105)	0.052 (0.042, 0.061)	0.072 (0.059, 0.085)	0.070 (0.058, 0.083)	0.114 (0.097, 0.130)	0.042 (0.036, 0.049)	0.074 (0.066, 0.081)	0.059 (0.051, 0.066)	0.113 (0.103, 0.123)	0.040 (0.031, 0.048)	0.069 (0.056, 0.081)	0.056 (0.048, 0.064)	0.090 (0.077, 0.102)	0.037 (0.032, 0.042)	0.084 (0.073, 0.096)	0.052 (0.046, 0.059)	0.113 (0.100, 0.126)	0.032 (0.023, 0.041)	0.042 (0.036, 0.049)	0.048 (0.039, 0.059)	0.068 (0.059, 0.075)	0.052 (0.037, 0.067)	0.093 (0.067, 0.120)	0.057 (0.046, 0.069)	0.119 (0.093, 0.147)	NA (NA, NA)	NA (NA, NA)	0.042 (0.021, 0.065)	0.095 (0.047, 0.148)	0.055 (0.029, 0.083)	0.054 (0.025, 0.087)	0.049 (0.031, 0.070)	0.098 (0.066, 0.132)	NA (NA, NA)	NA (NA, NA)	NA (NA, NA)	NA (NA, NA)
Cancer (including other NCD comorbidities)	3 years after diagnosis	0.041 (0.038, 0.044)	0.067 (0.061, 0.075)	0.032 (0.030, 0.034)	0.056 (0.052, 0.060)	0.049 (0.044, 0.055)	0.070 (0.063, 0.077)	0.065 (0.059, 0.071)	0.111 (0.102, 0.120)	0.052 (0.046, 0.059)	0.084 (0.077, 0.092)	0.065 (0.059, 0.071)	0.121 (0.111, 0.130)	0.077 (0.063, 0.090)	0.094 (0.077, 0.112)	0.098 (0.082, 0.115)	0.144 (0.121, 0.167)	0.059 (0.050, 0.067)	0.090 (0.081, 0.099)	0.078 (0.069, 0.087)	0.140 (0.128, 0.152)	0.050 (0.040, 0.060)	0.079 (0.065, 0.094)	0.064 (0.055, 0.074)	0.109 (0.094, 0.124)	0.050 (0.044, 0.056)	0.105 (0.091, 0.119)	0.064 (0.057, 0.072)	0.147 (0.131, 0.163)	0.047 (0.036, 0.059)	0.053 (0.045, 0.061)	0.067 (0.055, 0.080)	0.094 (0.084, 0.105)	0.065 (0.047, 0.083)	0.108 (0.077, 0.141)	0.069 (0.056, 0.084)	0.153 (0.120, 0.187)	0.071 (0.015, 0.141)	NA (NA, NA)	0.059 (0.032, 0.089)	0.096 (0.039, 0.164)	0.069 (0.036, 0.106)	0.079 (0.039, 0.124)	0.059 (0.036, 0.085)	0.116 (0.075, 0.162)	0.090 (0.031, 0.157)	NA (NA, NA)	0.057 (0.021, 0.095)	0.126 (0.043, 0.225)
Cancer (including other NCD comorbidities)	4 years after diagnosis	0.050 (0.047, 0.053)	0.083 (0.075, 0.092)	0.041 (0.039, 0.044)	0.074 (0.069, 0.079)	0.059 (0.053, 0.065)	0.085 (0.077, 0.094)	0.080 (0.073, 0.088)	0.134 (0.124, 0.145)	0.059 (0.052, 0.067)	0.100 (0.091, 0.109)	0.079 (0.072, 0.087)	0.142 (0.130, 0.153)	0.100 (0.084, 0.117)	0.120 (0.097, 0.144)	0.133 (0.113, 0.154)	0.178 (0.151, 0.208)	0.064 (0.055, 0.074)	0.105 (0.095, 0.116)	0.090 (0.079, 0.101)	0.159 (0.145, 0.174)	0.060 (0.048, 0.072)	0.097 (0.080, 0.115)	0.081 (0.070, 0.092)	0.131 (0.113, 0.149)	0.061 (0.054, 0.068)	0.126 (0.109, 0.143)	0.080 (0.071, 0.088)	0.174 (0.155, 0.193)	0.054 (0.042, 0.067)	0.065 (0.056, 0.075)	0.083 (0.069, 0.097)	0.114 (0.102, 0.127)	0.073 (0.053, 0.094)	0.118 (0.082, 0.155)	0.078 (0.063, 0.094)	0.168 (0.131, 0.209)	0.096 (0.025, 0.181)	NA (NA, NA)	0.084 (0.049, 0.124)	0.117 (0.043, 0.204)	0.079 (0.040, 0.122)	0.089 (0.038, 0.147)	0.069 (0.043, 0.098)	0.129 (0.078, 0.183)	0.112 (0.043, 0.187)	0.096 (0.000, 0.242)	0.091 (0.042, 0.145)	0.116 (0.000, 0.224)
Cancer (including other NCD comorbidities)	5 years after diagnosis	0.058 (0.055, 0.062)	0.099 (0.089, 0.110)	0.051 (0.048, 0.055)	0.089 (0.083, 0.095)	0.071 (0.064, 0.078)	0.104 (0.093, 0.114)	0.095 (0.087, 0.104)	0.157 (0.144, 0.170)	0.069 (0.061, 0.077)	0.113 (0.103, 0.123)	0.093 (0.085, 0.102)	0.162 (0.149, 0.175)	0.129 (0.108, 0.150)	0.155 (0.124, 0.187)	0.148 (0.125, 0.172)	0.203 (0.167, 0.239)	0.074 (0.063, 0.084)	0.115 (0.103, 0.127)	0.106 (0.093, 0.118)	0.179 (0.162, 0.196)	0.069 (0.056, 0.083)	0.116 (0.096, 0.138)	0.092 (0.079, 0.105)	0.152 (0.130, 0.174)	0.073 (0.065, 0.081)	0.151 (0.131, 0.171)	0.098 (0.088, 0.108)	0.197 (0.175, 0.219)	0.065 (0.051, 0.080)	0.079 (0.067, 0.091)	0.092 (0.077, 0.108)	0.136 (0.121, 0.151)	0.093 (0.069, 0.118)	0.123 (0.084, 0.166)	0.098 (0.080, 0.118)	0.227 (0.179, 0.276)	0.124 (0.041, 0.225)	NA (NA, NA)	0.088 (0.049, 0.131)	0.143 (0.000, 0.283)	0.073 (0.032, 0.120)	0.108 (0.045, 0.183)	0.084 (0.053, 0.118)	0.114 (0.060, 0.171)	0.097 (0.029, 0.169)	0.119 (0.000, 0.305)	0.118 (0.059, 0.180)	0.136 (0.000, 0.290)
Cancer (including other NCD comorbidities)	10 years after diagnosis	0.108 (0.099, 0.116)	0.124 (0.097, 0.152)	0.109 (0.100, 0.118)	0.150 (0.135, 0.166)	0.120 (0.106, 0.134)	0.162 (0.135, 0.189)	0.168 (0.150, 0.186)	0.267 (0.232, 0.304)	0.115 (0.097, 0.133)	0.154 (0.128, 0.180)	0.160 (0.142, 0.178)	0.239 (0.206, 0.274)	0.244 (0.179, 0.315)	0.184 (0.093, 0.282)	0.183 (0.122, 0.243)	0.283 (0.087, 0.443)	0.123 (0.100, 0.146)	0.162 (0.130, 0.196)	0.173 (0.148, 0.198)	0.255 (0.214, 0.298)	0.105 (0.079, 0.133)	0.147 (0.102, 0.194)	0.155 (0.129, 0.182)	0.226 (0.168, 0.285)	0.120 (0.104, 0.136)	0.178 (0.126, 0.228)	0.162 (0.142, 0.182)	0.369 (0.308, 0.432)	0.121 (0.094, 0.150)	0.146 (0.115, 0.178)	0.188 (0.152, 0.225)	0.203 (0.164, 0.245)	0.125 (0.079, 0.168)	0.201 (0.000, 0.498)	0.187 (0.143, 0.234)	0.345 (0.218, 0.477)	0.057 (0.000, 0.163)	NA (NA, NA)	0.112 (0.037, 0.193)	0.556 (0.000, 1.000)	0.066 (0.018, 0.122)	0.098 (0.000, 0.226)	0.116 (0.000, 0.231)	0.293 (0.137, 0.456)	0.140 (0.000, 0.341)	NA (NA, NA)	0.205 (0.085, 0.363)	NA (NA, NA)
CVD (including other NCD comorbidities)	At diagnosis	0.157 (0.154, 0.161)	0.515 (0.507, 0.523)	0.318 (0.314, 0.323)	0.562 (0.557, 0.567)	0.154 (0.147, 0.160)	0.571 (0.563, 0.579)	0.261 (0.253, 0.269)	0.674 (0.667, 0.682)	0.198 (0.191, 0.205)	0.543 (0.535, 0.550)	0.300 (0.293, 0.307)	0.640 (0.632, 0.647)	0.333 (0.323, 0.342)	0.601 (0.591, 0.610)	0.432 (0.423, 0.442)	0.697 (0.689, 0.706)	0.208 (0.199, 0.217)	0.563 (0.554, 0.571)	0.314 (0.304, 0.323)	0.662 (0.653, 0.671)	0.178 (0.166, 0.190)	0.479 (0.464, 0.494)	0.282 (0.271, 0.293)	0.594 (0.581, 0.607)	0.133 (0.126, 0.140)	0.518 (0.504, 0.533)	0.224 (0.215, 0.232)	0.623 (0.609, 0.636)	0.226 (0.211, 0.240)	0.598 (0.588, 0.607)	0.359 (0.343, 0.374)	0.702 (0.693, 0.711)	0.194 (0.175, 0.212)	0.538 (0.510, 0.565)	0.304 (0.289, 0.320)	0.639 (0.616, 0.664)	0.299 (0.253, 0.343)	0.511 (0.470, 0.553)	0.327 (0.305, 0.350)	0.647 (0.620, 0.675)	0.194 (0.169, 0.217)	0.582 (0.556, 0.607)	0.316 (0.295, 0.337)	0.666 (0.646, 0.686)	0.279 (0.241, 0.316)	0.591 (0.552, 0.630)	0.356 (0.328, 0.384)	0.718 (0.688, 0.750)
CVD (including other NCD comorbidities)	1 year after diagnosis	0.208 (0.203, 0.212)	0.557 (0.547, 0.566)	0.357 (0.352, 0.362)	0.599 (0.594, 0.605)	0.175 (0.168, 0.182)	0.598 (0.589, 0.607)	0.292 (0.284, 0.301)	0.701 (0.692, 0.709)	0.239 (0.230, 0.248)	0.588 (0.579, 0.598)	0.344 (0.335, 0.353)	0.687 (0.677, 0.696)	0.389 (0.373, 0.405)	0.644 (0.626, 0.662)	0.509 (0.493, 0.526)	0.756 (0.739, 0.773)	0.245 (0.234, 0.257)	0.602 (0.592, 0.613)	0.356 (0.344, 0.369)	0.703 (0.691, 0.714)	0.226 (0.212, 0.241)	0.543 (0.523, 0.562)	0.329 (0.316, 0.342)	0.656 (0.639, 0.673)	0.152 (0.144, 0.159)	0.544 (0.529, 0.561)	0.253 (0.243, 0.263)	0.655 (0.640, 0.670)	0.254 (0.237, 0.271)	0.625 (0.613, 0.635)	0.394 (0.376, 0.411)	0.725 (0.715, 0.735)	0.219 (0.196, 0.241)	0.578 (0.545, 0.612)	0.341 (0.323, 0.359)	0.682 (0.652, 0.711)	0.384 (0.310, 0.459)	0.511 (0.425, 0.593)	0.443 (0.403, 0.483)	0.689 (0.636, 0.742)	0.253 (0.214, 0.291)	0.648 (0.600, 0.696)	0.390 (0.356, 0.423)	0.698 (0.662, 0.735)	0.352 (0.287, 0.421)	0.593 (0.495, 0.685)	0.397 (0.347, 0.449)	0.777 (0.714, 0.839)
CVD (including other NCD comorbidities)	2 years after diagnosis	0.238 (0.233, 0.242)	0.580 (0.569, 0.591)	0.386 (0.381, 0.391)	0.629 (0.622, 0.635)	0.193 (0.186, 0.201)	0.621 (0.611, 0.631)	0.318 (0.309, 0.327)	0.717 (0.708, 0.726)	0.257 (0.247, 0.268)	0.609 (0.599, 0.620)	0.369 (0.359, 0.379)	0.705 (0.694, 0.715)	0.430 (0.410, 0.450)	0.682 (0.660, 0.705)	0.544 (0.522, 0.566)	0.784 (0.763, 0.804)	0.264 (0.251, 0.277)	0.625 (0.613, 0.637)	0.378 (0.364, 0.392)	0.725 (0.712, 0.738)	0.244 (0.227, 0.260)	0.560 (0.538, 0.582)	0.358 (0.344, 0.373)	0.666 (0.647, 0.684)	0.171 (0.163, 0.179)	0.570 (0.552, 0.588)	0.278 (0.267, 0.289)	0.672 (0.655, 0.689)	0.271 (0.252, 0.289)	0.647 (0.634, 0.658)	0.419 (0.401, 0.437)	0.740 (0.729, 0.752)	0.234 (0.208, 0.259)	0.599 (0.560, 0.638)	0.354 (0.334, 0.374)	0.703 (0.669, 0.736)	0.328 (0.237, 0.420)	0.578 (0.461, 0.693)	0.467 (0.416, 0.518)	0.719 (0.644, 0.792)	0.291 (0.241, 0.341)	0.661 (0.600, 0.723)	0.386 (0.346, 0.429)	0.741 (0.695, 0.788)	0.372 (0.290, 0.461)	0.651 (0.539, 0.761)	0.429 (0.366, 0.493)	0.786 (0.701, 0.868)
CVD (including other NCD comorbidities)	3 years after diagnosis	0.259 (0.254, 0.265)	0.601 (0.589, 0.613)	0.417 (0.411, 0.423)	0.658 (0.651, 0.665)	0.212 (0.204, 0.220)	0.638 (0.626, 0.649)	0.340 (0.330, 0.350)	0.739 (0.729, 0.750)	0.277 (0.265, 0.288)	0.625 (0.614, 0.637)	0.395 (0.384, 0.407)	0.721 (0.710, 0.733)	0.462 (0.440, 0.485)	0.689 (0.663, 0.716)	0.560 (0.534, 0.586)	0.788 (0.763, 0.813)	0.286 (0.271, 0.301)	0.642 (0.629, 0.655)	0.403 (0.388, 0.418)	0.739 (0.725, 0.753)	0.258 (0.241, 0.276)	0.572 (0.548, 0.596)	0.386 (0.370, 0.402)	0.687 (0.667, 0.708)	0.188 (0.179, 0.197)	0.597 (0.577, 0.617)	0.299 (0.287, 0.310)	0.696 (0.677, 0.714)	0.297 (0.277, 0.317)	0.659 (0.645, 0.673)	0.446 (0.426, 0.466)	0.762 (0.750, 0.775)	0.249 (0.222, 0.278)	0.609 (0.566, 0.653)	0.377 (0.355, 0.399)	0.740 (0.704, 0.777)	0.375 (0.268, 0.487)	0.602 (0.459, 0.748)	0.506 (0.448, 0.565)	NA (NA, NA)	0.305 (0.246, 0.364)	0.705 (0.637, 0.773)	0.379 (0.332, 0.426)	0.760 (0.707, 0.813)	0.363 (0.271, 0.461)	0.604 (0.444, 0.760)	0.445 (0.372, 0.518)	0.788 (0.666, 0.897)
CVD (including other NCD comorbidities)	4 years after diagnosis	0.279 (0.273, 0.285)	0.621 (0.608, 0.634)	0.446 (0.440, 0.452)	0.681 (0.674, 0.689)	0.229 (0.220, 0.238)	0.659 (0.647, 0.672)	0.363 (0.352, 0.373)	0.761 (0.749, 0.772)	0.298 (0.286, 0.311)	0.644 (0.632, 0.657)	0.416 (0.404, 0.428)	0.735 (0.722, 0.747)	0.481 (0.457, 0.507)	0.715 (0.685, 0.745)	0.584 (0.556, 0.613)	0.800 (0.773, 0.829)	0.308 (0.292, 0.324)	0.661 (0.646, 0.675)	0.426 (0.409, 0.442)	0.752 (0.737, 0.768)	0.280 (0.260, 0.299)	0.593 (0.566, 0.620)	0.405 (0.387, 0.423)	0.701 (0.679, 0.723)	0.205 (0.195, 0.215)	0.615 (0.593, 0.637)	0.320 (0.307, 0.333)	0.725 (0.704, 0.745)	0.315 (0.294, 0.337)	0.683 (0.667, 0.698)	0.469 (0.448, 0.491)	0.781 (0.766, 0.795)	0.265 (0.235, 0.294)	0.639 (0.591, 0.686)	0.396 (0.372, 0.420)	0.742 (0.703, 0.781)	0.377 (0.265, 0.492)	0.660 (0.508, 0.809)	0.510 (0.443, 0.576)	NA (NA, NA)	0.326 (0.263, 0.388)	0.732 (0.655, 0.809)	0.440 (0.388, 0.492)	0.781 (0.724, 0.840)	0.366 (0.270, 0.469)	0.549 (0.349, 0.728)	0.468 (0.387, 0.550)	0.736 (0.584, 0.870)
CVD (including other NCD comorbidities)	5 years after diagnosis	0.301 (0.294, 0.307)	0.638 (0.623, 0.653)	0.474 (0.467, 0.480)	0.702 (0.694, 0.710)	0.250 (0.240, 0.260)	0.674 (0.660, 0.688)	0.384 (0.373, 0.396)	0.769 (0.756, 0.782)	0.318 (0.305, 0.332)	0.662 (0.648, 0.676)	0.439 (0.425, 0.452)	0.752 (0.738, 0.766)	0.493 (0.466, 0.520)	0.741 (0.707, 0.776)	0.596 (0.564, 0.628)	0.821 (0.787, 0.853)	0.328 (0.311, 0.345)	0.683 (0.667, 0.699)	0.451 (0.433, 0.468)	0.768 (0.751, 0.785)	0.300 (0.278, 0.322)	0.597 (0.567, 0.627)	0.426 (0.405, 0.446)	0.721 (0.696, 0.745)	0.225 (0.214, 0.236)	0.641 (0.617, 0.665)	0.340 (0.326, 0.354)	0.744 (0.722, 0.767)	0.338 (0.315, 0.362)	0.692 (0.674, 0.709)	0.495 (0.473, 0.519)	0.784 (0.768, 0.800)	0.282 (0.249, 0.314)	0.644 (0.590, 0.698)	0.406 (0.380, 0.432)	0.765 (0.721, 0.806)	0.478 (0.351, 0.605)	0.663 (0.499, 0.822)	0.539 (0.467, 0.612)	0.842 (0.729, 0.942)	0.322 (0.254, 0.389)	0.728 (0.641, 0.814)	0.461 (0.404, 0.518)	0.786 (0.720, 0.851)	0.397 (0.288, 0.511)	0.589 (0.359, 0.798)	0.479 (0.393, 0.566)	0.702 (0.534, 0.852)
CVD (including other NCD comorbidities)	10 years after diagnosis	0.404 (0.393, 0.415)	0.718 (0.688, 0.750)	0.606 (0.594, 0.617)	0.785 (0.770, 0.801)	0.349 (0.331, 0.366)	0.749 (0.718, 0.780)	0.492 (0.471, 0.514)	0.821 (0.794, 0.846)	0.419 (0.395, 0.443)	0.731 (0.703, 0.758)	0.544 (0.521, 0.567)	0.822 (0.793, 0.851)	0.573 (0.516, 0.630)	0.862 (0.771, 0.948)	0.662 (0.610, 0.713)	0.901 (0.797, 0.974)	0.431 (0.400, 0.462)	0.739 (0.708, 0.771)	0.547 (0.517, 0.577)	0.852 (0.814, 0.890)	0.400 (0.363, 0.438)	0.706 (0.652, 0.760)	0.539 (0.503, 0.574)	0.778 (0.725, 0.828)	0.315 (0.297, 0.335)	0.727 (0.677, 0.775)	0.460 (0.434, 0.486)	0.824 (0.783, 0.865)	0.462 (0.423, 0.502)	0.764 (0.725, 0.803)	0.577 (0.537, 0.618)	0.817 (0.782, 0.851)	0.433 (0.361, 0.507)	0.571 (0.000, 0.767)	0.524 (0.477, 0.569)	0.803 (0.710, 0.887)	0.462 (0.251, 0.653)	NA (NA, NA)	0.605 (0.488, 0.717)	0.910 (0.722, 1.000)	0.374 (0.267, 0.474)	0.665 (0.470, 0.816)	0.545 (0.441, 0.654)	0.838 (0.694, 0.953)	0.436 (0.025, 0.606)	NA (NA, NA)	0.680 (0.419, 0.902)	NA (NA, NA)
MD (including other NCD comorbidities)	At diagnosis	0.205 (0.201, 0.209)	0.193 (0.186, 0.200)	0.110 (0.107, 0.113)	0.081 (0.078, 0.084)	0.202 (0.195, 0.209)	0.192 (0.186, 0.198)	0.105 (0.100, 0.111)	0.095 (0.090, 0.099)	0.197 (0.189, 0.204)	0.180 (0.174, 0.185)	0.119 (0.114, 0.124)	0.091 (0.087, 0.096)	0.298 (0.289, 0.308)	0.235 (0.226, 0.243)	0.176 (0.169, 0.183)	0.111 (0.105, 0.117)	0.207 (0.198, 0.216)	0.183 (0.176, 0.189)	0.124 (0.117, 0.131)	0.096 (0.090, 0.101)	0.177 (0.165, 0.188)	0.171 (0.159, 0.182)	0.112 (0.104, 0.120)	0.082 (0.075, 0.090)	0.196 (0.188, 0.204)	0.177 (0.166, 0.188)	0.099 (0.093, 0.105)	0.084 (0.076, 0.091)	0.224 (0.209, 0.240)	0.200 (0.191, 0.208)	0.121 (0.111, 0.132)	0.100 (0.094, 0.106)	0.241 (0.220, 0.261)	0.208 (0.185, 0.230)	0.158 (0.146, 0.170)	0.123 (0.107, 0.139)	0.252 (0.210, 0.294)	0.171 (0.139, 0.202)	0.159 (0.142, 0.177)	0.105 (0.088, 0.123)	0.240 (0.216, 0.265)	0.188 (0.168, 0.208)	0.168 (0.151, 0.185)	0.088 (0.075, 0.100)	0.266 (0.228, 0.304)	0.202 (0.168, 0.233)	0.208 (0.185, 0.231)	0.102 (0.081, 0.122)
MD (including other NCD comorbidities)	1 year after diagnosis	0.225 (0.221, 0.230)	0.207 (0.200, 0.215)	0.121 (0.117, 0.124)	0.091 (0.087, 0.094)	0.215 (0.208, 0.222)	0.202 (0.195, 0.210)	0.115 (0.109, 0.121)	0.098 (0.092, 0.103)	0.220 (0.211, 0.228)	0.197 (0.189, 0.204)	0.131 (0.125, 0.138)	0.104 (0.097, 0.110)	0.329 (0.314, 0.343)	0.268 (0.251, 0.284)	0.198 (0.184, 0.212)	0.140 (0.127, 0.153)	0.227 (0.217, 0.238)	0.203 (0.194, 0.212)	0.132 (0.124, 0.141)	0.109 (0.102, 0.118)	0.205 (0.191, 0.219)	0.179 (0.164, 0.193)	0.130 (0.121, 0.139)	0.093 (0.083, 0.104)	0.209 (0.200, 0.217)	0.189 (0.176, 0.201)	0.110 (0.103, 0.116)	0.086 (0.077, 0.094)	0.237 (0.221, 0.253)	0.209 (0.200, 0.218)	0.128 (0.116, 0.139)	0.104 (0.097, 0.111)	0.253 (0.229, 0.277)	0.205 (0.177, 0.233)	0.175 (0.160, 0.190)	0.123 (0.101, 0.145)	0.298 (0.229, 0.368)	0.200 (0.133, 0.270)	0.172 (0.143, 0.202)	0.138 (0.099, 0.180)	0.286 (0.246, 0.326)	0.232 (0.190, 0.274)	0.185 (0.159, 0.210)	0.122 (0.096, 0.148)	0.246 (0.186, 0.308)	0.184 (0.109, 0.260)	0.234 (0.190, 0.279)	0.099 (0.057, 0.144)
MD (including other NCD comorbidities)	2 years after diagnosis	0.240 (0.235, 0.245)	0.217 (0.208, 0.226)	0.129 (0.125, 0.132)	0.099 (0.095, 0.103)	0.224 (0.217, 0.232)	0.211 (0.202, 0.219)	0.122 (0.115, 0.128)	0.098 (0.092, 0.105)	0.230 (0.221, 0.240)	0.212 (0.203, 0.220)	0.142 (0.134, 0.149)	0.108 (0.101, 0.115)	0.334 (0.315, 0.353)	0.280 (0.258, 0.302)	0.210 (0.192, 0.229)	0.138 (0.121, 0.155)	0.241 (0.229, 0.253)	0.216 (0.206, 0.227)	0.144 (0.134, 0.154)	0.114 (0.105, 0.123)	0.211 (0.196, 0.226)	0.197 (0.179, 0.214)	0.139 (0.128, 0.149)	0.097 (0.085, 0.108)	0.219 (0.210, 0.227)	0.195 (0.181, 0.209)	0.117 (0.110, 0.125)	0.086 (0.075, 0.096)	0.243 (0.227, 0.260)	0.219 (0.208, 0.229)	0.133 (0.121, 0.146)	0.105 (0.097, 0.113)	0.260 (0.234, 0.285)	0.219 (0.186, 0.252)	0.178 (0.162, 0.194)	0.128 (0.103, 0.154)	0.354 (0.266, 0.446)	0.242 (0.144, 0.346)	0.189 (0.150, 0.230)	0.149 (0.091, 0.211)	0.324 (0.271, 0.375)	0.229 (0.176, 0.283)	0.205 (0.172, 0.239)	0.125 (0.091, 0.160)	0.259 (0.183, 0.334)	0.184 (0.094, 0.281)	0.249 (0.195, 0.304)	0.105 (0.047, 0.171)
MD (including other NCD comorbidities)	3 years after diagnosis	0.253 (0.248, 0.258)	0.226 (0.217, 0.237)	0.134 (0.130, 0.138)	0.105 (0.101, 0.110)	0.234 (0.225, 0.242)	0.217 (0.208, 0.227)	0.126 (0.119, 0.133)	0.101 (0.094, 0.109)	0.237 (0.227, 0.248)	0.222 (0.212, 0.232)	0.145 (0.137, 0.153)	0.113 (0.105, 0.122)	0.342 (0.320, 0.363)	0.291 (0.264, 0.317)	0.212 (0.191, 0.234)	0.137 (0.115, 0.159)	0.247 (0.234, 0.260)	0.226 (0.214, 0.238)	0.147 (0.137, 0.158)	0.118 (0.107, 0.128)	0.220 (0.204, 0.236)	0.211 (0.191, 0.231)	0.143 (0.131, 0.154)	0.105 (0.092, 0.119)	0.228 (0.219, 0.238)	0.198 (0.182, 0.214)	0.121 (0.113, 0.129)	0.086 (0.074, 0.098)	0.251 (0.234, 0.269)	0.227 (0.215, 0.239)	0.138 (0.125, 0.151)	0.109 (0.100, 0.119)	0.263 (0.236, 0.290)	0.234 (0.197, 0.273)	0.192 (0.174, 0.210)	0.137 (0.107, 0.167)	0.363 (0.263, 0.471)	0.305 (0.179, 0.442)	0.196 (0.150, 0.244)	0.135 (0.065, 0.211)	0.330 (0.272, 0.389)	0.252 (0.190, 0.317)	0.186 (0.149, 0.222)	0.129 (0.089, 0.172)	0.277 (0.193, 0.362)	0.249 (0.110, 0.392)	0.241 (0.182, 0.304)	0.072 (0.016, 0.143)
MD (including other NCD comorbidities)	4 years after diagnosis	0.262 (0.257, 0.268)	0.232 (0.220, 0.243)	0.139 (0.135, 0.143)	0.110 (0.105, 0.115)	0.244 (0.235, 0.253)	0.224 (0.213, 0.235)	0.131 (0.123, 0.138)	0.105 (0.096, 0.114)	0.244 (0.233, 0.255)	0.233 (0.221, 0.244)	0.147 (0.139, 0.156)	0.120 (0.111, 0.129)	0.346 (0.322, 0.370)	0.300 (0.268, 0.330)	0.211 (0.188, 0.234)	0.135 (0.109, 0.161)	0.255 (0.241, 0.268)	0.237 (0.224, 0.250)	0.147 (0.136, 0.159)	0.123 (0.111, 0.135)	0.225 (0.208, 0.243)	0.219 (0.196, 0.242)	0.147 (0.134, 0.160)	0.114 (0.099, 0.130)	0.239 (0.229, 0.249)	0.202 (0.184, 0.220)	0.126 (0.118, 0.135)	0.086 (0.074, 0.100)	0.261 (0.242, 0.280)	0.236 (0.222, 0.249)	0.142 (0.128, 0.156)	0.115 (0.104, 0.127)	0.276 (0.247, 0.305)	0.233 (0.193, 0.273)	0.198 (0.179, 0.217)	0.144 (0.110, 0.179)	0.381 (0.270, 0.497)	0.289 (0.147, 0.441)	0.183 (0.133, 0.235)	0.197 (0.108, 0.300)	0.341 (0.277, 0.404)	0.247 (0.177, 0.323)	0.192 (0.151, 0.232)	0.115 (0.073, 0.163)	0.296 (0.205, 0.391)	0.315 (0.147, 0.493)	0.251 (0.182, 0.320)	0.129 (0.028, 0.250)
MD (including other NCD comorbidities)	5 years after diagnosis	0.269 (0.264, 0.275)	0.235 (0.222, 0.248)	0.143 (0.139, 0.147)	0.115 (0.109, 0.121)	0.252 (0.243, 0.261)	0.231 (0.219, 0.244)	0.136 (0.128, 0.144)	0.109 (0.099, 0.119)	0.253 (0.242, 0.265)	0.239 (0.226, 0.251)	0.151 (0.142, 0.161)	0.126 (0.115, 0.136)	0.354 (0.328, 0.380)	0.290 (0.253, 0.326)	0.210 (0.184, 0.236)	0.157 (0.126, 0.190)	0.265 (0.251, 0.281)	0.244 (0.230, 0.259)	0.150 (0.137, 0.163)	0.129 (0.115, 0.143)	0.232 (0.214, 0.251)	0.221 (0.196, 0.247)	0.153 (0.140, 0.167)	0.120 (0.102, 0.137)	0.247 (0.237, 0.257)	0.212 (0.191, 0.232)	0.131 (0.122, 0.141)	0.091 (0.076, 0.106)	0.268 (0.249, 0.288)	0.242 (0.226, 0.259)	0.148 (0.134, 0.164)	0.120 (0.107, 0.133)	0.283 (0.252, 0.313)	0.229 (0.183, 0.275)	0.206 (0.186, 0.227)	0.159 (0.121, 0.199)	0.390 (0.277, 0.510)	0.313 (0.162, 0.478)	0.172 (0.122, 0.227)	0.253 (0.123, 0.403)	0.364 (0.295, 0.435)	0.224 (0.149, 0.305)	0.183 (0.141, 0.226)	0.095 (0.047, 0.145)	0.290 (0.195, 0.385)	0.322 (0.119, 0.539)	0.280 (0.204, 0.359)	0.146 (0.032, 0.282)
MD (including other NCD comorbidities)	10 years after diagnosis	0.299 (0.291, 0.308)	0.271 (0.241, 0.301)	0.160 (0.153, 0.166)	0.114 (0.101, 0.127)	0.287 (0.273, 0.302)	0.251 (0.219, 0.282)	0.153 (0.140, 0.166)	0.127 (0.101, 0.152)	0.280 (0.263, 0.297)	0.270 (0.243, 0.297)	0.181 (0.167, 0.196)	0.122 (0.094, 0.150)	0.367 (0.319, 0.413)	0.260 (0.150, 0.363)	0.227 (0.182, 0.271)	0.212 (0.129, 0.301)	0.292 (0.270, 0.315)	0.285 (0.252, 0.319)	0.178 (0.157, 0.198)	0.122 (0.080, 0.159)	0.256 (0.230, 0.283)	0.233 (0.187, 0.280)	0.186 (0.164, 0.208)	0.117 (0.071, 0.159)	0.287 (0.271, 0.304)	0.241 (0.189, 0.290)	0.147 (0.133, 0.161)	0.094 (0.058, 0.130)	0.287 (0.260, 0.315)	0.260 (0.221, 0.302)	0.168 (0.139, 0.196)	0.151 (0.117, 0.187)	0.314 (0.268, 0.362)	0.357 (0.217, 0.547)	0.212 (0.176, 0.248)	0.156 (0.060, 0.249)	0.369 (0.178, 0.566)	NA (NA, NA)	0.160 (0.076, 0.246)	0.229 (0.000, 0.459)	0.480 (0.357, 0.627)	0.223 (0.000, 0.414)	0.162 (0.076, 0.241)	0.118 (0.000, 0.246)	0.255 (0.000, 0.395)	NA (NA, NA)	0.393 (0.236, 0.574)	NA (NA, NA)
Diabetes (including other NCD comorbidities)	At diagnosis	0.053 (0.050, 0.055)	0.143 (0.137, 0.149)	0.096 (0.094, 0.099)	0.147 (0.143, 0.151)	0.048 (0.044, 0.052)	0.122 (0.116, 0.127)	0.093 (0.088, 0.098)	0.177 (0.171, 0.184)	0.085 (0.080, 0.090)	0.145 (0.140, 0.150)	0.128 (0.122, 0.133)	0.196 (0.190, 0.202)	0.092 (0.086, 0.098)	0.124 (0.117, 0.130)	0.125 (0.119, 0.132)	0.161 (0.154, 0.168)	0.090 (0.084, 0.096)	0.148 (0.142, 0.154)	0.132 (0.125, 0.139)	0.200 (0.193, 0.208)	0.074 (0.066, 0.082)	0.136 (0.125, 0.146)	0.122 (0.115, 0.130)	0.188 (0.177, 0.198)	0.042 (0.038, 0.046)	0.127 (0.117, 0.136)	0.076 (0.071, 0.082)	0.172 (0.162, 0.182)	0.067 (0.058, 0.076)	0.119 (0.113, 0.126)	0.135 (0.125, 0.147)	0.181 (0.173, 0.188)	0.084 (0.071, 0.097)	0.144 (0.124, 0.162)	0.106 (0.096, 0.117)	0.186 (0.166, 0.205)	0.094 (0.064, 0.122)	0.105 (0.079, 0.130)	0.155 (0.137, 0.172)	0.191 (0.168, 0.213)	0.091 (0.073, 0.108)	0.171 (0.152, 0.191)	0.145 (0.130, 0.160)	0.213 (0.196, 0.231)	0.187 (0.152, 0.221)	0.242 (0.208, 0.275)	0.261 (0.235, 0.287)	0.379 (0.347, 0.414)
Diabetes (including other NCD comorbidities)	1 year after diagnosis	0.058 (0.056, 0.061)	0.145 (0.138, 0.152)	0.102 (0.099, 0.105)	0.151 (0.147, 0.155)	0.050 (0.046, 0.054)	0.125 (0.119, 0.131)	0.101 (0.095, 0.107)	0.185 (0.178, 0.192)	0.085 (0.080, 0.091)	0.145 (0.138, 0.151)	0.135 (0.128, 0.141)	0.202 (0.194, 0.210)	0.095 (0.086, 0.104)	0.121 (0.109, 0.133)	0.130 (0.119, 0.141)	0.170 (0.156, 0.184)	0.088 (0.081, 0.096)	0.148 (0.141, 0.156)	0.138 (0.130, 0.147)	0.210 (0.200, 0.220)	0.080 (0.071, 0.089)	0.133 (0.120, 0.146)	0.131 (0.122, 0.140)	0.188 (0.174, 0.201)	0.045 (0.040, 0.049)	0.129 (0.119, 0.140)	0.084 (0.078, 0.090)	0.177 (0.165, 0.189)	0.070 (0.060, 0.080)	0.123 (0.116, 0.130)	0.142 (0.131, 0.155)	0.189 (0.180, 0.197)	0.089 (0.074, 0.104)	0.154 (0.130, 0.177)	0.113 (0.102, 0.125)	0.189 (0.165, 0.213)	0.091 (0.047, 0.135)	0.094 (0.045, 0.144)	0.134 (0.107, 0.160)	0.162 (0.119, 0.204)	0.093 (0.068, 0.119)	0.182 (0.144, 0.219)	0.135 (0.113, 0.156)	0.200 (0.171, 0.232)	0.231 (0.172, 0.292)	0.225 (0.146, 0.307)	0.281 (0.235, 0.328)	0.426 (0.356, 0.498)
Diabetes (including other NCD comorbidities)	2 years after diagnosis	0.064 (0.061, 0.066)	0.151 (0.143, 0.158)	0.109 (0.106, 0.112)	0.156 (0.152, 0.161)	0.054 (0.050, 0.058)	0.130 (0.123, 0.137)	0.106 (0.100, 0.112)	0.187 (0.179, 0.195)	0.090 (0.084, 0.096)	0.147 (0.140, 0.155)	0.141 (0.134, 0.148)	0.204 (0.195, 0.213)	0.094 (0.083, 0.106)	0.125 (0.110, 0.141)	0.133 (0.118, 0.147)	0.175 (0.156, 0.194)	0.094 (0.086, 0.102)	0.151 (0.142, 0.160)	0.145 (0.135, 0.155)	0.213 (0.201, 0.224)	0.084 (0.074, 0.094)	0.136 (0.121, 0.150)	0.137 (0.126, 0.147)	0.189 (0.174, 0.204)	0.048 (0.043, 0.052)	0.136 (0.124, 0.148)	0.090 (0.084, 0.097)	0.182 (0.169, 0.196)	0.075 (0.065, 0.085)	0.127 (0.119, 0.136)	0.145 (0.133, 0.158)	0.190 (0.180, 0.200)	0.090 (0.074, 0.106)	0.155 (0.128, 0.182)	0.112 (0.099, 0.125)	0.175 (0.147, 0.202)	0.082 (0.031, 0.135)	0.121 (0.050, 0.197)	0.138 (0.104, 0.174)	0.181 (0.117, 0.245)	0.113 (0.078, 0.148)	0.167 (0.119, 0.216)	0.139 (0.112, 0.167)	0.202 (0.163, 0.244)	0.248 (0.175, 0.324)	0.297 (0.191, 0.405)	0.316 (0.258, 0.376)	0.395 (0.297, 0.495)
Diabetes (including other NCD comorbidities)	3 years after diagnosis	0.071 (0.068, 0.074)	0.154 (0.146, 0.163)	0.116 (0.113, 0.120)	0.162 (0.157, 0.167)	0.056 (0.051, 0.060)	0.131 (0.124, 0.139)	0.110 (0.103, 0.116)	0.188 (0.179, 0.197)	0.098 (0.090, 0.105)	0.150 (0.142, 0.158)	0.148 (0.140, 0.156)	0.211 (0.201, 0.222)	0.103 (0.089, 0.117)	0.129 (0.111, 0.148)	0.137 (0.120, 0.155)	0.170 (0.148, 0.194)	0.104 (0.095, 0.114)	0.154 (0.144, 0.164)	0.152 (0.141, 0.163)	0.223 (0.209, 0.235)	0.087 (0.075, 0.098)	0.138 (0.122, 0.154)	0.142 (0.130, 0.154)	0.190 (0.174, 0.207)	0.050 (0.045, 0.055)	0.143 (0.130, 0.156)	0.094 (0.087, 0.101)	0.187 (0.172, 0.202)	0.077 (0.065, 0.088)	0.126 (0.116, 0.135)	0.148 (0.135, 0.162)	0.189 (0.177, 0.200)	0.096 (0.079, 0.114)	0.161 (0.131, 0.191)	0.113 (0.100, 0.127)	0.182 (0.150, 0.214)	0.093 (0.035, 0.153)	NA (NA, NA)	0.132 (0.094, 0.172)	0.227 (0.144, 0.310)	0.101 (0.064, 0.139)	0.159 (0.105, 0.215)	0.141 (0.110, 0.174)	0.209 (0.162, 0.259)	0.290 (0.204, 0.378)	0.385 (0.238, 0.543)	0.360 (0.292, 0.428)	0.352 (0.220, 0.478)
Diabetes (including other NCD comorbidities)	4 years after diagnosis	0.077 (0.074, 0.080)	0.156 (0.146, 0.165)	0.123 (0.119, 0.127)	0.165 (0.159, 0.170)	0.061 (0.055, 0.066)	0.132 (0.124, 0.141)	0.115 (0.108, 0.122)	0.190 (0.180, 0.201)	0.101 (0.094, 0.109)	0.152 (0.143, 0.161)	0.150 (0.142, 0.159)	0.215 (0.203, 0.226)	0.109 (0.094, 0.125)	0.140 (0.118, 0.162)	0.151 (0.132, 0.172)	0.169 (0.142, 0.196)	0.108 (0.098, 0.118)	0.157 (0.146, 0.168)	0.156 (0.145, 0.168)	0.229 (0.214, 0.243)	0.091 (0.079, 0.103)	0.137 (0.120, 0.155)	0.143 (0.131, 0.156)	0.189 (0.171, 0.208)	0.055 (0.049, 0.060)	0.146 (0.132, 0.161)	0.099 (0.092, 0.107)	0.193 (0.176, 0.210)	0.082 (0.069, 0.094)	0.125 (0.114, 0.135)	0.155 (0.141, 0.169)	0.189 (0.176, 0.202)	0.092 (0.074, 0.110)	0.169 (0.134, 0.204)	0.114 (0.100, 0.128)	0.189 (0.152, 0.224)	0.102 (0.039, 0.168)	NA (NA, NA)	0.133 (0.091, 0.178)	0.233 (0.139, 0.330)	0.124 (0.081, 0.169)	0.147 (0.082, 0.212)	0.122 (0.090, 0.156)	0.203 (0.150, 0.258)	0.265 (0.179, 0.355)	0.414 (0.229, 0.614)	0.363 (0.287, 0.444)	0.403 (0.246, 0.565)
Diabetes (including other NCD comorbidities)	5 years after diagnosis	0.081 (0.078, 0.085)	0.160 (0.150, 0.171)	0.129 (0.125, 0.134)	0.167 (0.161, 0.173)	0.064 (0.058, 0.069)	0.133 (0.123, 0.143)	0.119 (0.112, 0.127)	0.194 (0.182, 0.205)	0.102 (0.093, 0.110)	0.151 (0.141, 0.162)	0.157 (0.148, 0.166)	0.215 (0.202, 0.228)	0.119 (0.101, 0.137)	0.151 (0.124, 0.179)	0.149 (0.128, 0.171)	0.173 (0.142, 0.206)	0.110 (0.099, 0.120)	0.158 (0.146, 0.170)	0.164 (0.151, 0.177)	0.229 (0.212, 0.246)	0.089 (0.076, 0.101)	0.131 (0.112, 0.150)	0.149 (0.136, 0.163)	0.189 (0.168, 0.209)	0.057 (0.051, 0.063)	0.144 (0.128, 0.161)	0.105 (0.096, 0.113)	0.202 (0.182, 0.221)	0.086 (0.073, 0.100)	0.126 (0.114, 0.138)	0.156 (0.140, 0.171)	0.190 (0.175, 0.205)	0.092 (0.072, 0.112)	0.171 (0.129, 0.212)	0.119 (0.103, 0.135)	0.192 (0.153, 0.233)	0.104 (0.040, 0.172)	0.089 (0.000, 0.191)	0.123 (0.079, 0.169)	0.251 (0.142, 0.366)	0.135 (0.085, 0.188)	0.140 (0.066, 0.212)	0.112 (0.078, 0.147)	0.226 (0.159, 0.296)	0.278 (0.189, 0.373)	0.448 (0.235, 0.687)	0.375 (0.294, 0.458)	0.371 (0.201, 0.541)
Diabetes (including other NCD comorbidities)	10 years after diagnosis	0.102 (0.096, 0.108)	0.161 (0.134, 0.187)	0.161 (0.153, 0.168)	0.183 (0.169, 0.197)	0.078 (0.070, 0.087)	0.145 (0.123, 0.166)	0.143 (0.129, 0.156)	0.194 (0.166, 0.221)	0.127 (0.111, 0.142)	0.163 (0.143, 0.183)	0.201 (0.185, 0.218)	0.221 (0.192, 0.250)	0.156 (0.127, 0.188)	0.142 (0.062, 0.217)	0.160 (0.118, 0.202)	0.204 (0.104, 0.309)	0.132 (0.113, 0.151)	0.171 (0.146, 0.196)	0.214 (0.191, 0.240)	0.218 (0.181, 0.255)	0.116 (0.091, 0.145)	0.137 (0.104, 0.171)	0.186 (0.163, 0.208)	0.225 (0.178, 0.273)	0.071 (0.061, 0.081)	0.138 (0.106, 0.174)	0.134 (0.118, 0.151)	0.234 (0.195, 0.272)	0.103 (0.084, 0.125)	0.147 (0.119, 0.174)	0.165 (0.137, 0.193)	0.171 (0.134, 0.206)	0.102 (0.078, 0.126)	0.227 (0.000, 0.463)	0.163 (0.130, 0.197)	0.146 (0.000, 0.252)	0.115 (0.030, 0.217)	NA (NA, NA)	0.091 (0.000, 0.202)	NA (NA, NA)	0.162 (0.104, 0.229)	0.114 (0.000, 0.288)	0.095 (0.048, 0.147)	0.218 (0.000, 0.377)	0.293 (0.187, 0.419)	NA (NA, NA)	0.319 (0.073, 0.635)	NA (NA, NA)
COPD (including other NCD comorbidities)	At diagnosis	0.039 (0.037, 0.041)	0.091 (0.086, 0.095)	0.055 (0.053, 0.058)	0.102 (0.099, 0.105)	0.034 (0.031, 0.037)	0.088 (0.083, 0.092)	0.038 (0.035, 0.041)	0.103 (0.098, 0.108)	0.057 (0.053, 0.061)	0.103 (0.098, 0.107)	0.061 (0.057, 0.065)	0.134 (0.128, 0.139)	0.302 (0.292, 0.311)	0.394 (0.384, 0.403)	0.290 (0.281, 0.298)	0.388 (0.379, 0.397)	0.063 (0.058, 0.069)	0.108 (0.103, 0.113)	0.063 (0.058, 0.068)	0.140 (0.134, 0.147)	0.045 (0.038, 0.051)	0.085 (0.077, 0.094)	0.058 (0.052, 0.064)	0.120 (0.111, 0.129)	0.023 (0.020, 0.026)	0.072 (0.064, 0.079)	0.022 (0.019, 0.025)	0.088 (0.081, 0.096)	0.073 (0.063, 0.082)	0.095 (0.090, 0.101)	0.077 (0.068, 0.086)	0.111 (0.105, 0.117)	0.089 (0.075, 0.102)	0.128 (0.109, 0.145)	0.084 (0.075, 0.093)	0.186 (0.166, 0.204)	0.128 (0.095, 0.160)	0.175 (0.141, 0.206)	0.118 (0.103, 0.133)	0.194 (0.171, 0.216)	0.083 (0.066, 0.100)	0.093 (0.078, 0.108)	0.087 (0.075, 0.099)	0.158 (0.142, 0.174)	0.092 (0.066, 0.116)	0.110 (0.084, 0.133)	0.097 (0.079, 0.114)	0.197 (0.169, 0.224)
COPD (including other NCD comorbidities)	1 year after diagnosis	0.043 (0.041, 0.046)	0.098 (0.093, 0.104)	0.063 (0.060, 0.065)	0.110 (0.106, 0.114)	0.038 (0.035, 0.042)	0.091 (0.086, 0.097)	0.040 (0.036, 0.044)	0.110 (0.104, 0.115)	0.063 (0.059, 0.068)	0.105 (0.099, 0.111)	0.066 (0.062, 0.071)	0.137 (0.130, 0.145)	0.378 (0.363, 0.394)	0.476 (0.458, 0.495)	0.406 (0.388, 0.422)	0.529 (0.510, 0.548)	0.070 (0.064, 0.077)	0.110 (0.103, 0.117)	0.067 (0.061, 0.074)	0.146 (0.137, 0.155)	0.050 (0.043, 0.058)	0.091 (0.080, 0.103)	0.064 (0.058, 0.071)	0.121 (0.109, 0.131)	0.027 (0.024, 0.031)	0.075 (0.066, 0.083)	0.024 (0.021, 0.028)	0.097 (0.088, 0.106)	0.076 (0.066, 0.086)	0.100 (0.093, 0.106)	0.080 (0.071, 0.090)	0.116 (0.109, 0.124)	0.090 (0.075, 0.106)	0.137 (0.113, 0.160)	0.089 (0.078, 0.100)	0.177 (0.153, 0.202)	0.162 (0.107, 0.217)	0.196 (0.131, 0.263)	0.120 (0.095, 0.146)	0.217 (0.171, 0.264)	0.087 (0.062, 0.111)	0.108 (0.078, 0.140)	0.087 (0.068, 0.106)	0.144 (0.118, 0.171)	0.036 (0.011, 0.064)	0.150 (0.086, 0.217)	0.134 (0.102, 0.169)	0.232 (0.173, 0.293)
COPD (including other NCD comorbidities)	2 years after diagnosis	0.049 (0.046, 0.051)	0.100 (0.093, 0.106)	0.070 (0.067, 0.073)	0.117 (0.112, 0.121)	0.040 (0.036, 0.044)	0.094 (0.088, 0.100)	0.045 (0.041, 0.050)	0.113 (0.107, 0.120)	0.067 (0.061, 0.072)	0.110 (0.103, 0.117)	0.068 (0.063, 0.074)	0.142 (0.134, 0.151)	0.423 (0.402, 0.443)	0.492 (0.468, 0.515)	0.453 (0.431, 0.476)	0.546 (0.521, 0.571)	0.074 (0.067, 0.081)	0.113 (0.105, 0.121)	0.070 (0.063, 0.078)	0.151 (0.140, 0.161)	0.055 (0.046, 0.064)	0.102 (0.089, 0.116)	0.065 (0.058, 0.073)	0.126 (0.113, 0.139)	0.029 (0.025, 0.033)	0.080 (0.070, 0.090)	0.028 (0.024, 0.032)	0.105 (0.093, 0.115)	0.077 (0.067, 0.088)	0.102 (0.094, 0.110)	0.089 (0.078, 0.099)	0.118 (0.110, 0.127)	0.091 (0.074, 0.108)	0.147 (0.119, 0.176)	0.091 (0.078, 0.103)	0.168 (0.141, 0.196)	0.203 (0.126, 0.278)	0.199 (0.112, 0.291)	0.126 (0.093, 0.163)	0.271 (0.201, 0.343)	0.074 (0.046, 0.104)	0.120 (0.078, 0.162)	0.079 (0.056, 0.102)	0.112 (0.081, 0.146)	NA (NA, NA)	NA (NA, NA)	0.139 (0.098, 0.182)	0.229 (0.146, 0.313)
COPD (including other NCD comorbidities)	3 years after diagnosis	0.054 (0.051, 0.056)	0.102 (0.095, 0.109)	0.078 (0.075, 0.081)	0.124 (0.119, 0.129)	0.045 (0.040, 0.049)	0.099 (0.092, 0.106)	0.051 (0.046, 0.056)	0.118 (0.110, 0.126)	0.070 (0.063, 0.076)	0.113 (0.106, 0.121)	0.074 (0.068, 0.080)	0.144 (0.135, 0.153)	0.464 (0.440, 0.487)	0.524 (0.495, 0.552)	0.480 (0.454, 0.505)	0.563 (0.532, 0.595)	0.075 (0.067, 0.083)	0.117 (0.108, 0.126)	0.075 (0.067, 0.083)	0.155 (0.144, 0.167)	0.060 (0.050, 0.070)	0.102 (0.087, 0.118)	0.071 (0.063, 0.080)	0.122 (0.108, 0.137)	0.033 (0.029, 0.038)	0.083 (0.072, 0.094)	0.032 (0.028, 0.037)	0.116 (0.103, 0.128)	0.084 (0.072, 0.096)	0.108 (0.099, 0.117)	0.098 (0.086, 0.110)	0.119 (0.110, 0.129)	0.097 (0.079, 0.116)	0.142 (0.111, 0.173)	0.094 (0.080, 0.108)	0.178 (0.146, 0.209)	0.214 (0.127, 0.301)	0.245 (0.126, 0.370)	0.125 (0.087, 0.166)	0.302 (0.213, 0.391)	0.084 (0.050, 0.120)	0.123 (0.077, 0.173)	0.074 (0.048, 0.101)	0.127 (0.087, 0.169)	NA (NA, NA)	NA (NA, NA)	0.143 (0.096, 0.194)	0.318 (0.196, 0.443)
COPD (including other NCD comorbidities)	4 years after diagnosis	0.057 (0.054, 0.060)	0.107 (0.099, 0.115)	0.086 (0.083, 0.090)	0.129 (0.124, 0.134)	0.048 (0.044, 0.053)	0.103 (0.094, 0.111)	0.052 (0.047, 0.057)	0.120 (0.111, 0.129)	0.078 (0.071, 0.085)	0.118 (0.110, 0.127)	0.083 (0.076, 0.090)	0.147 (0.137, 0.158)	0.482 (0.457, 0.508)	0.543 (0.511, 0.577)	0.507 (0.478, 0.536)	0.582 (0.546, 0.618)	0.084 (0.075, 0.093)	0.121 (0.111, 0.131)	0.084 (0.074, 0.093)	0.159 (0.146, 0.172)	0.067 (0.056, 0.079)	0.108 (0.091, 0.126)	0.081 (0.071, 0.090)	0.125 (0.109, 0.142)	0.036 (0.032, 0.041)	0.085 (0.072, 0.098)	0.033 (0.028, 0.039)	0.115 (0.100, 0.129)	0.089 (0.076, 0.102)	0.113 (0.102, 0.123)	0.098 (0.085, 0.111)	0.123 (0.112, 0.134)	0.101 (0.081, 0.123)	0.153 (0.118, 0.189)	0.095 (0.080, 0.110)	0.164 (0.130, 0.200)	0.270 (0.164, 0.376)	0.256 (0.119, 0.399)	0.138 (0.094, 0.184)	0.330 (0.222, 0.438)	0.087 (0.050, 0.127)	0.103 (0.050, 0.158)	0.085 (0.055, 0.115)	0.131 (0.084, 0.182)	NA (NA, NA)	0.141 (0.000, 0.280)	0.142 (0.090, 0.196)	0.362 (0.210, 0.517)
COPD (including other NCD comorbidities)	5 years after diagnosis	0.062 (0.058, 0.065)	0.116 (0.106, 0.126)	0.095 (0.091, 0.098)	0.134 (0.128, 0.140)	0.051 (0.046, 0.056)	0.103 (0.093, 0.112)	0.058 (0.053, 0.065)	0.121 (0.110, 0.131)	0.086 (0.078, 0.094)	0.129 (0.119, 0.139)	0.090 (0.083, 0.098)	0.157 (0.145, 0.169)	0.485 (0.457, 0.512)	0.555 (0.517, 0.594)	0.529 (0.498, 0.560)	0.598 (0.555, 0.641)	0.091 (0.080, 0.101)	0.129 (0.118, 0.141)	0.092 (0.081, 0.103)	0.168 (0.153, 0.184)	0.078 (0.065, 0.091)	0.127 (0.105, 0.148)	0.088 (0.078, 0.099)	0.136 (0.117, 0.155)	0.040 (0.035, 0.045)	0.089 (0.074, 0.105)	0.039 (0.034, 0.046)	0.117 (0.100, 0.134)	0.092 (0.079, 0.106)	0.111 (0.099, 0.123)	0.106 (0.091, 0.120)	0.123 (0.110, 0.137)	0.102 (0.080, 0.125)	0.174 (0.133, 0.218)	0.094 (0.077, 0.110)	0.181 (0.141, 0.224)	0.277 (0.169, 0.387)	0.379 (0.203, 0.568)	0.121 (0.072, 0.172)	0.341 (0.215, 0.468)	0.084 (0.042, 0.131)	0.088 (0.033, 0.147)	0.090 (0.056, 0.125)	0.135 (0.077, 0.196)	NA (NA, NA)	0.175 (0.000, 0.350)	0.142 (0.086, 0.202)	0.362 (0.191, 0.530)
COPD (including other NCD comorbidities)	10 years after diagnosis	0.083 (0.076, 0.090)	0.141 (0.116, 0.167)	0.121 (0.114, 0.129)	0.141 (0.127, 0.155)	0.076 (0.067, 0.087)	0.133 (0.109, 0.157)	0.081 (0.070, 0.093)	0.151 (0.125, 0.177)	0.106 (0.092, 0.121)	0.138 (0.115, 0.161)	0.120 (0.106, 0.134)	0.158 (0.129, 0.188)	0.535 (0.483, 0.592)	0.469 (0.360, 0.569)	0.545 (0.488, 0.603)	0.525 (0.401, 0.638)	0.116 (0.098, 0.136)	0.139 (0.111, 0.167)	0.121 (0.101, 0.142)	0.171 (0.132, 0.211)	0.088 (0.064, 0.113)	0.134 (0.095, 0.173)	0.119 (0.098, 0.139)	0.140 (0.093, 0.189)	0.057 (0.047, 0.067)	0.114 (0.077, 0.152)	0.063 (0.052, 0.075)	0.148 (0.109, 0.187)	0.144 (0.120, 0.169)	0.146 (0.113, 0.180)	0.125 (0.097, 0.155)	0.154 (0.120, 0.189)	0.147 (0.111, 0.186)	0.254 (0.105, 0.453)	0.098 (0.063, 0.131)	0.265 (0.113, 0.406)	0.311 (0.071, 0.552)	NA (NA, NA)	0.224 (0.104, 0.352)	0.495 (0.217, 0.732)	0.152 (0.078, 0.244)	0.173 (0.047, 0.338)	0.149 (0.090, 0.216)	0.225 (0.098, 0.378)	NA (NA, NA)	NA (NA, NA)	0.135 (0.000, 0.272)	NA (NA, NA)
Death	At diagnosis	#N/A	#N/A	#N/A	#N/A	#N/A	#N/A	#N/A	#N/A	#N/A	#N/A	#N/A	#N/A	#N/A	#N/A	#N/A	#N/A	#N/A	#N/A	#N/A	#N/A	#N/A	#N/A	#N/A	#N/A	#N/A	#N/A	#N/A	#N/A	#N/A	#N/A	#N/A	#N/A	#N/A	#N/A	#N/A	#N/A	#N/A	#N/A	#N/A	#N/A	#N/A	#N/A	#N/A	#N/A	#N/A	#N/A	#N/A	#N/A
Death	1 year after diagnosis	#N/A	#N/A	#N/A	#N/A	#N/A	#N/A	#N/A	#N/A	#N/A	#N/A	#N/A	#N/A	#N/A	#N/A	#N/A	#N/A	#N/A	#N/A	#N/A	#N/A	#N/A	#N/A	#N/A	#N/A	#N/A	#N/A	#N/A	#N/A	#N/A	#N/A	#N/A	#N/A	#N/A	#N/A	#N/A	#N/A	#N/A	#N/A	#N/A	#N/A	#N/A	#N/A	#N/A	#N/A	#N/A	#N/A	#N/A	#N/A
Death	2 years after diagnosis	#N/A	#N/A	#N/A	#N/A	#N/A	#N/A	#N/A	#N/A	#N/A	#N/A	#N/A	#N/A	#N/A	#N/A	#N/A	#N/A	#N/A	#N/A	#N/A	#N/A	#N/A	#N/A	#N/A	#N/A	#N/A	#N/A	#N/A	#N/A	#N/A	#N/A	#N/A	#N/A	#N/A	#N/A	#N/A	#N/A	#N/A	#N/A	#N/A	#N/A	#N/A	#N/A	#N/A	#N/A	#N/A	#N/A	#N/A	#N/A
Death	3 years after diagnosis	#N/A	#N/A	#N/A	#N/A	#N/A	#N/A	#N/A	#N/A	#N/A	#N/A	#N/A	#N/A	#N/A	#N/A	#N/A	#N/A	#N/A	#N/A	#N/A	#N/A	#N/A	#N/A	#N/A	#N/A	#N/A	#N/A	#N/A	#N/A	#N/A	#N/A	#N/A	#N/A	#N/A	#N/A	#N/A	#N/A	#N/A	#N/A	#N/A	#N/A	#N/A	#N/A	#N/A	#N/A	#N/A	#N/A	#N/A	#N/A
Death	4 years after diagnosis	#N/A	#N/A	#N/A	#N/A	#N/A	#N/A	#N/A	#N/A	#N/A	#N/A	#N/A	#N/A	#N/A	#N/A	#N/A	#N/A	#N/A	#N/A	#N/A	#N/A	#N/A	#N/A	#N/A	#N/A	#N/A	#N/A	#N/A	#N/A	#N/A	#N/A	#N/A	#N/A	#N/A	#N/A	#N/A	#N/A	#N/A	#N/A	#N/A	#N/A	#N/A	#N/A	#N/A	#N/A	#N/A	#N/A	#N/A	#N/A
Death	5 years after diagnosis	#N/A	#N/A	#N/A	#N/A	#N/A	#N/A	#N/A	#N/A	#N/A	#N/A	#N/A	#N/A	#N/A	#N/A	#N/A	#N/A	#N/A	#N/A	#N/A	#N/A	#N/A	#N/A	#N/A	#N/A	#N/A	#N/A	#N/A	#N/A	#N/A	#N/A	#N/A	#N/A	#N/A	#N/A	#N/A	#N/A	#N/A	#N/A	#N/A	#N/A	#N/A	#N/A	#N/A	#N/A	#N/A	#N/A	#N/A	#N/A
Death	10 years after diagnosis	#N/A	#N/A	#N/A	#N/A	#N/A	#N/A	#N/A	#N/A	#N/A	#N/A	#N/A	#N/A	#N/A	#N/A	#N/A	#N/A	#N/A	#N/A	#N/A	#N/A	#N/A	#N/A	#N/A	#N/A	#N/A	#N/A	#N/A	#N/A	#N/A	#N/A	#N/A	#N/A	#N/A	#N/A	#N/A	#N/A	#N/A	#N/A	#N/A	#N/A	#N/A	#N/A	#N/A	#N/A	#N/A	#N/A	#N/A	#N/A
[truncated: 100 more columns]

## Sheet: With death
	Results sheet 2: Estimated state occupation probabilities of being in state h at time t
		Exclude prevalent	Exclude prevalent	Exclude prevalent	Exclude prevalent	Exclude prevalent	Exclude prevalent	Exclude prevalent	Exclude prevalent	Exclude prevalent	Exclude prevalent	Exclude prevalent	Exclude prevalent	Exclude prevalent	Exclude prevalent	Exclude prevalent	Exclude prevalent	Exclude prevalent	Exclude prevalent	Exclude prevalent	Exclude prevalent	Exclude prevalent	Exclude prevalent	Exclude prevalent	Exclude prevalent	Exclude prevalent	Exclude prevalent	Exclude prevalent	Exclude prevalent	Exclude prevalent	Exclude prevalent	Exclude prevalent	Exclude prevalent	Exclude prevalent	Exclude prevalent	Exclude prevalent	Exclude prevalent	Exclude prevalent	Exclude prevalent	Exclude prevalent	Exclude prevalent	Exclude prevalent	Exclude prevalent	Exclude prevalent	Exclude prevalent	Exclude prevalent	Exclude prevalent	Exclude prevalent	Exclude prevalent
		C50 Female Breast	C50 Female Breast	C61 Prostate	C61 Prostate	C43–44 Skin	C43–44 Skin	C43–44 Skin	C43–44 Skin	C18–20 Colorectal	C18–20 Colorectal	C18–20 Colorectal	C18–20 Colorectal	C33–C34 Lung, trachea	C33–C34 Lung, trachea	C33–C34 Lung, trachea	C33–C34 Lung, trachea	C18 Colon	C18 Colon	C18 Colon	C18 Colon	C19–20 Rectum, rectosigmoid	C19–20 Rectum, rectosigmoid	C19–20 Rectum, rectosigmoid	C19–20 Rectum, rectosigmoid	C43 Melanoma	C43 Melanoma	C43 Melanoma	C43 Melanoma	C44 Nonmelanoma	C44 Nonmelanoma	C44 Nonmelanoma	C44 Nonmelanoma	C00–14 Mouth, pharynx	C00–14 Mouth, pharynx	C00–14 Mouth, pharynx	C00–14 Mouth, pharynx	C15 Oesophagus	C15 Oesophagus	C15 Oesophagus	C15 Oesophagus	C16 Stomach	C16 Stomach	C16 Stomach	C16 Stomach	C22 Liver	C22 Liver	C22 Liver	C22 Liver
		Women	Women	Men	Men	Women	Women	Men	Men	Women	Women	Men	Men	Women	Women	Men	Men	Women	Women	Men	Men	Women	Women	Men	Men	Women	Women	Men	Men	Women	Women	Men	Men	Women	Women	Men	Men	Women	Women	Men	Men	Women	Women	Men	Men	Women	Women	Men	Men
	Age at diagnosis	18–69 years	≥70 years	18–69 years	≥70 years	18–69 years	≥70 years	18–69 years	≥70 years	18–69 years	≥70 years	18–69 years	≥70 years	18–69 years	≥70 years	18–69 years	≥70 years	18–69 years	≥70 years	18–69 years	≥70 years	18–69 years	≥70 years	18–69 years	≥70 years	18–69 years	≥70 years	18–69 years	≥70 years	18–69 years	≥70 years	18–69 years	≥70 years	18–69 years	≥70 years	18–69 years	≥70 years	18–69 years	≥70 years	18–69 years	≥70 years	18–69 years	≥70 years	18–69 years	≥70 years	18–69 years	≥70 years	18–69 years	≥70 years
	State propabilities
	No comorbidities
No NCD comorbidities	At diagnosis	0.638 (0.634, 0.643)	0.341 (0.333, 0.349)	0.549 (0.544, 0.554)	0.339 (0.334, 0.344)	0.648 (0.640, 0.656)	0.308 (0.300, 0.315)	0.617 (0.609, 0.626)	0.249 (0.242, 0.256)	0.591 (0.582, 0.599)	0.320 (0.313, 0.327)	0.551 (0.543, 0.559)	0.263 (0.256, 0.270)	0.358 (0.348, 0.368)	0.202 (0.194, 0.210)	0.341 (0.332, 0.350)	0.166 (0.159, 0.173)	0.572 (0.562, 0.583)	0.302 (0.294, 0.310)	0.537 (0.527, 0.548)	0.245 (0.236, 0.253)	0.628 (0.613, 0.642)	0.377 (0.362, 0.392)	0.569 (0.557, 0.581)	0.301 (0.288, 0.313)	0.672 (0.662, 0.681)	0.356 (0.342, 0.369)	0.663 (0.653, 0.672)	0.296 (0.284, 0.309)	0.565 (0.547, 0.583)	0.284 (0.274, 0.293)	0.499 (0.483, 0.515)	0.224 (0.216, 0.233)	0.553 (0.530, 0.577)	0.314 (0.288, 0.340)	0.524 (0.508, 0.541)	0.249 (0.228, 0.271)	0.470 (0.421, 0.521)	0.327 (0.287, 0.365)	0.482 (0.458, 0.506)	0.253 (0.228, 0.278)	0.564 (0.535, 0.594)	0.284 (0.260, 0.307)	0.490 (0.469, 0.512)	0.234 (0.215, 0.252)	0.433 (0.390, 0.474)	0.242 (0.208, 0.276)	0.401 (0.371, 0.429)	0.161 (0.136, 0.186)
No NCD comorbidities	1 year after diagnosis	0.562 (0.557, 0.567)	0.267 (0.259, 0.275)	0.497 (0.492, 0.502)	0.281 (0.275, 0.286)	0.598 (0.589, 0.607)	0.248 (0.240, 0.256)	0.549 (0.539, 0.558)	0.195 (0.188, 0.202)	0.475 (0.464, 0.485)	0.203 (0.196, 0.210)	0.433 (0.425, 0.442)	0.160 (0.154, 0.167)	0.159 (0.150, 0.168)	0.065 (0.059, 0.071)	0.112 (0.104, 0.120)	0.036 (0.031, 0.040)	0.451 (0.439, 0.463)	0.190 (0.182, 0.198)	0.409 (0.397, 0.420)	0.144 (0.136, 0.151)	0.519 (0.502, 0.537)	0.239 (0.224, 0.255)	0.461 (0.447, 0.475)	0.190 (0.177, 0.202)	0.620 (0.610, 0.630)	0.278 (0.264, 0.292)	0.585 (0.574, 0.596)	0.221 (0.209, 0.234)	0.521 (0.501, 0.539)	0.232 (0.223, 0.242)	0.452 (0.435, 0.469)	0.181 (0.172, 0.189)	0.470 (0.443, 0.495)	0.211 (0.185, 0.237)	0.419 (0.401, 0.437)	0.152 (0.130, 0.172)	0.217 (0.168, 0.268)	0.119 (0.085, 0.155)	0.206 (0.182, 0.230)	0.089 (0.069, 0.108)	0.303 (0.268, 0.337)	0.086 (0.068, 0.105)	0.264 (0.240, 0.288)	0.089 (0.075, 0.104)	0.218 (0.175, 0.260)	0.067 (0.042, 0.092)	0.159 (0.133, 0.186)	0.033 (0.018, 0.049)
No NCD comorbidities	2 years after diagnosis	0.515 (0.509, 0.521)	0.222 (0.213, 0.230)	0.456 (0.451, 0.461)	0.238 (0.232, 0.243)	0.563 (0.553, 0.573)	0.203 (0.195, 0.211)	0.496 (0.486, 0.506)	0.157 (0.150, 0.164)	0.415 (0.404, 0.425)	0.161 (0.155, 0.168)	0.366 (0.357, 0.375)	0.127 (0.121, 0.134)	0.098 (0.090, 0.106)	0.036 (0.031, 0.041)	0.065 (0.059, 0.071)	0.019 (0.015, 0.022)	0.388 (0.375, 0.400)	0.152 (0.144, 0.159)	0.340 (0.328, 0.352)	0.111 (0.103, 0.118)	0.465 (0.447, 0.484)	0.188 (0.173, 0.203)	0.395 (0.381, 0.409)	0.159 (0.147, 0.171)	0.583 (0.573, 0.594)	0.229 (0.214, 0.242)	0.527 (0.515, 0.540)	0.178 (0.166, 0.190)	0.492 (0.472, 0.512)	0.190 (0.180, 0.199)	0.412 (0.394, 0.430)	0.145 (0.137, 0.154)	0.417 (0.389, 0.444)	0.161 (0.136, 0.186)	0.372 (0.353, 0.391)	0.124 (0.104, 0.144)	0.163 (0.117, 0.211)	0.069 (0.040, 0.099)	0.127 (0.106, 0.149)	0.042 (0.028, 0.058)	0.192 (0.160, 0.224)	0.052 (0.037, 0.068)	0.182 (0.160, 0.204)	0.051 (0.039, 0.064)	0.145 (0.107, 0.184)	0.035 (0.017, 0.055)	0.099 (0.076, 0.124)	0.021 (0.008, 0.035)
No NCD comorbidities	3 years after diagnosis	0.477 (0.471, 0.483)	0.187 (0.179, 0.196)	0.416 (0.410, 0.421)	0.199 (0.194, 0.204)	0.528 (0.518, 0.539)	0.173 (0.166, 0.181)	0.458 (0.447, 0.468)	0.125 (0.119, 0.132)	0.368 (0.357, 0.378)	0.134 (0.128, 0.141)	0.317 (0.307, 0.326)	0.105 (0.098, 0.111)	0.070 (0.063, 0.077)	0.027 (0.023, 0.032)	0.049 (0.043, 0.055)	0.013 (0.010, 0.016)	0.340 (0.327, 0.353)	0.126 (0.119, 0.133)	0.293 (0.281, 0.306)	0.091 (0.084, 0.098)	0.420 (0.402, 0.439)	0.158 (0.144, 0.172)	0.344 (0.330, 0.359)	0.130 (0.118, 0.141)	0.548 (0.537, 0.560)	0.194 (0.180, 0.208)	0.489 (0.477, 0.502)	0.145 (0.133, 0.157)	0.458 (0.437, 0.479)	0.162 (0.153, 0.171)	0.374 (0.355, 0.392)	0.114 (0.106, 0.122)	0.390 (0.361, 0.417)	0.142 (0.117, 0.166)	0.332 (0.313, 0.352)	0.096 (0.077, 0.114)	0.133 (0.089, 0.180)	0.047 (0.022, 0.075)	0.097 (0.078, 0.117)	0.026 (0.014, 0.040)	0.149 (0.120, 0.179)	0.040 (0.027, 0.054)	0.157 (0.136, 0.178)	0.038 (0.027, 0.049)	0.115 (0.080, 0.151)	0.023 (0.009, 0.041)	0.075 (0.054, 0.098)	0.009 (0.000, 0.021)
No NCD comorbidities	4 years after diagnosis	0.446 (0.439, 0.452)	0.159 (0.151, 0.168)	0.377 (0.372, 0.383)	0.170 (0.165, 0.175)	0.496 (0.485, 0.507)	0.142 (0.134, 0.150)	0.424 (0.413, 0.435)	0.100 (0.093, 0.106)	0.337 (0.326, 0.348)	0.112 (0.106, 0.118)	0.282 (0.273, 0.292)	0.084 (0.078, 0.090)	0.059 (0.053, 0.066)	0.020 (0.016, 0.024)	0.038 (0.033, 0.044)	0.010 (0.007, 0.012)	0.309 (0.296, 0.323)	0.106 (0.099, 0.112)	0.259 (0.247, 0.271)	0.073 (0.067, 0.080)	0.390 (0.370, 0.409)	0.131 (0.117, 0.145)	0.310 (0.295, 0.325)	0.105 (0.093, 0.116)	0.515 (0.503, 0.527)	0.163 (0.149, 0.177)	0.454 (0.441, 0.467)	0.116 (0.105, 0.128)	0.429 (0.407, 0.451)	0.132 (0.122, 0.141)	0.344 (0.324, 0.363)	0.091 (0.083, 0.098)	0.354 (0.325, 0.382)	0.120 (0.096, 0.144)	0.302 (0.282, 0.321)	0.080 (0.062, 0.098)	0.101 (0.060, 0.144)	NA (NA, NA)	0.077 (0.059, 0.096)	0.020 (0.009, 0.033)	0.123 (0.096, 0.151)	0.030 (0.018, 0.044)	0.124 (0.104, 0.144)	0.029 (0.019, 0.040)	0.110 (0.076, 0.146)	NA (NA, NA)	0.063 (0.043, 0.084)	0.009 (0.000, 0.021)
No NCD comorbidities	5 years after diagnosis	0.418 (0.411, 0.424)	0.135 (0.127, 0.143)	0.345 (0.339, 0.351)	0.143 (0.138, 0.149)	0.467 (0.456, 0.479)	0.119 (0.112, 0.127)	0.388 (0.377, 0.399)	0.082 (0.076, 0.088)	0.310 (0.298, 0.320)	0.096 (0.090, 0.102)	0.256 (0.247, 0.266)	0.070 (0.064, 0.076)	0.052 (0.045, 0.058)	0.014 (0.010, 0.018)	0.034 (0.029, 0.039)	0.007 (0.004, 0.009)	0.286 (0.273, 0.300)	0.089 (0.083, 0.096)	0.234 (0.221, 0.246)	0.060 (0.053, 0.066)	0.354 (0.334, 0.374)	0.113 (0.099, 0.127)	0.283 (0.268, 0.299)	0.089 (0.078, 0.100)	0.486 (0.473, 0.498)	0.136 (0.122, 0.150)	0.417 (0.403, 0.430)	0.094 (0.082, 0.106)	0.403 (0.380, 0.425)	0.111 (0.102, 0.120)	0.313 (0.293, 0.333)	0.075 (0.068, 0.083)	0.332 (0.302, 0.361)	0.098 (0.075, 0.121)	0.275 (0.255, 0.294)	0.066 (0.049, 0.084)	0.087 (0.048, 0.129)	NA (NA, NA)	0.073 (0.055, 0.092)	NA (NA, NA)	0.118 (0.091, 0.146)	0.028 (0.016, 0.041)	0.109 (0.090, 0.129)	0.027 (0.017, 0.037)	0.103 (0.068, 0.139)	NA (NA, NA)	0.055 (0.036, 0.076)	NA (NA, NA)
No NCD comorbidities	10 years after diagnosis	0.300 (0.291, 0.309)	0.063 (0.054, 0.073)	0.212 (0.204, 0.220)	0.060 (0.054, 0.066)	0.356 (0.339, 0.372)	0.046 (0.038, 0.054)	0.262 (0.245, 0.279)	0.034 (0.028, 0.041)	0.210 (0.195, 0.225)	0.046 (0.039, 0.052)	0.159 (0.147, 0.171)	0.027 (0.021, 0.033)	0.024 (0.015, 0.032)	0.005 (0.002, 0.009)	0.021 (0.015, 0.026)	NA (NA, NA)	0.194 (0.176, 0.212)	0.043 (0.036, 0.050)	0.142 (0.126, 0.158)	0.023 (0.016, 0.030)	0.242 (0.214, 0.268)	0.052 (0.037, 0.067)	0.180 (0.161, 0.200)	0.034 (0.022, 0.046)	0.370 (0.352, 0.388)	0.053 (0.040, 0.067)	0.289 (0.268, 0.310)	0.044 (0.031, 0.058)	0.305 (0.274, 0.335)	0.042 (0.032, 0.053)	0.194 (0.167, 0.220)	0.030 (0.023, 0.038)	0.209 (0.166, 0.248)	0.032 (0.012, 0.055)	0.169 (0.144, 0.193)	0.018 (0.000, 0.039)	0.052 (0.000, 0.101)	NA (NA, NA)	0.046 (0.026, 0.065)	NA (NA, NA)	0.080 (0.050, 0.111)	0.015 (0.005, 0.027)	0.073 (0.051, 0.094)	0.005 (0.000, 0.014)	0.103 (0.068, 0.139)	NA (NA, NA)	0.016 (0.000, 0.047)	NA (NA, NA)
One NCD comorbidity	At diagnosis	0.283 (0.278, 0.287)	0.423 (0.415, 0.431)	0.340 (0.336, 0.345)	0.461 (0.456, 0.466)	0.278 (0.270, 0.285)	0.456 (0.448, 0.464)	0.284 (0.276, 0.292)	0.495 (0.487, 0.503)	0.303 (0.295, 0.311)	0.440 (0.432, 0.447)	0.317 (0.309, 0.324)	0.462 (0.454, 0.469)	0.356 (0.346, 0.365)	0.374 (0.364, 0.383)	0.373 (0.364, 0.382)	0.410 (0.400, 0.419)	0.313 (0.303, 0.323)	0.448 (0.439, 0.456)	0.323 (0.313, 0.332)	0.467 (0.458, 0.477)	0.282 (0.269, 0.296)	0.413 (0.398, 0.429)	0.309 (0.298, 0.320)	0.450 (0.436, 0.464)	0.271 (0.262, 0.279)	0.428 (0.414, 0.442)	0.261 (0.252, 0.270)	0.472 (0.459, 0.486)	0.303 (0.286, 0.320)	0.470 (0.460, 0.480)	0.342 (0.327, 0.357)	0.508 (0.498, 0.518)	0.316 (0.293, 0.338)	0.412 (0.385, 0.439)	0.327 (0.312, 0.342)	0.437 (0.412, 0.462)	0.350 (0.303, 0.397)	0.429 (0.386, 0.470)	0.327 (0.305, 0.350)	0.432 (0.404, 0.459)	0.284 (0.257, 0.311)	0.452 (0.425, 0.478)	0.331 (0.310, 0.352)	0.477 (0.456, 0.498)	0.370 (0.332, 0.412)	0.441 (0.401, 0.482)	0.342 (0.315, 0.371)	0.396 (0.362, 0.430)
One NCD comorbidity	1 year after diagnosis	0.318 (0.312, 0.323)	0.386 (0.376, 0.395)	0.360 (0.356, 0.365)	0.442 (0.436, 0.447)	0.297 (0.289, 0.306)	0.418 (0.409, 0.428)	0.298 (0.289, 0.306)	0.435 (0.426, 0.445)	0.301 (0.291, 0.311)	0.345 (0.336, 0.354)	0.308 (0.299, 0.317)	0.356 (0.346, 0.365)	0.207 (0.197, 0.217)	0.146 (0.137, 0.155)	0.181 (0.172, 0.191)	0.130 (0.122, 0.138)	0.302 (0.290, 0.313)	0.344 (0.334, 0.354)	0.305 (0.293, 0.317)	0.347 (0.336, 0.358)	0.299 (0.282, 0.315)	0.346 (0.329, 0.365)	0.313 (0.300, 0.326)	0.369 (0.353, 0.384)	0.292 (0.282, 0.301)	0.407 (0.390, 0.423)	0.283 (0.272, 0.293)	0.417 (0.402, 0.433)	0.316 (0.297, 0.335)	0.424 (0.412, 0.435)	0.339 (0.323, 0.356)	0.445 (0.434, 0.456)	0.300 (0.274, 0.325)	0.341 (0.309, 0.372)	0.314 (0.297, 0.332)	0.356 (0.328, 0.383)	0.244 (0.191, 0.298)	0.162 (0.118, 0.205)	0.231 (0.205, 0.256)	0.163 (0.136, 0.191)	0.194 (0.165, 0.224)	0.183 (0.157, 0.209)	0.218 (0.195, 0.240)	0.226 (0.202, 0.248)	0.192 (0.146, 0.235)	NA (NA, NA)	0.173 (0.146, 0.201)	0.147 (0.116, 0.178)
One NCD comorbidity	2 years after diagnosis	0.330 (0.325, 0.336)	0.354 (0.344, 0.364)	0.368 (0.362, 0.373)	0.414 (0.407, 0.420)	0.306 (0.297, 0.316)	0.379 (0.369, 0.389)	0.308 (0.299, 0.318)	0.387 (0.377, 0.397)	0.283 (0.273, 0.293)	0.296 (0.287, 0.304)	0.293 (0.284, 0.302)	0.299 (0.290, 0.309)	0.146 (0.136, 0.155)	0.101 (0.093, 0.109)	0.111 (0.103, 0.119)	0.079 (0.072, 0.086)	0.280 (0.268, 0.293)	0.292 (0.283, 0.302)	0.283 (0.271, 0.295)	0.288 (0.276, 0.299)	0.288 (0.271, 0.306)	0.304 (0.286, 0.322)	0.306 (0.292, 0.320)	0.317 (0.301, 0.333)	0.304 (0.294, 0.314)	0.373 (0.356, 0.390)	0.297 (0.286, 0.309)	0.372 (0.355, 0.388)	0.315 (0.295, 0.334)	0.382 (0.370, 0.395)	0.338 (0.320, 0.356)	0.395 (0.382, 0.407)	0.291 (0.263, 0.318)	0.299 (0.267, 0.331)	0.285 (0.266, 0.303)	0.289 (0.261, 0.318)	0.150 (0.106, 0.201)	0.095 (0.059, 0.132)	0.150 (0.127, 0.175)	0.077 (0.057, 0.100)	0.165 (0.136, 0.195)	0.125 (0.102, 0.149)	0.156 (0.136, 0.177)	0.148 (0.128, 0.168)	0.145 (0.104, 0.188)	NA (NA, NA)	0.135 (0.109, 0.163)	0.093 (0.066, 0.122)
One NCD comorbidity	3 years after diagnosis	0.337 (0.331, 0.343)	0.322 (0.311, 0.332)	0.375 (0.369, 0.381)	0.384 (0.377, 0.391)	0.317 (0.307, 0.327)	0.338 (0.327, 0.348)	0.308 (0.298, 0.318)	0.344 (0.333, 0.354)	0.274 (0.264, 0.284)	0.266 (0.258, 0.275)	0.276 (0.267, 0.285)	0.262 (0.253, 0.271)	0.114 (0.105, 0.123)	0.069 (0.062, 0.076)	0.084 (0.077, 0.091)	0.056 (0.050, 0.063)	0.269 (0.257, 0.281)	0.263 (0.252, 0.272)	0.265 (0.253, 0.277)	0.251 (0.240, 0.262)	0.284 (0.266, 0.303)	0.277 (0.259, 0.296)	0.291 (0.276, 0.305)	0.278 (0.262, 0.294)	0.317 (0.306, 0.328)	0.335 (0.317, 0.353)	0.298 (0.286, 0.310)	0.331 (0.313, 0.348)	0.318 (0.297, 0.340)	0.340 (0.327, 0.352)	0.336 (0.316, 0.356)	0.349 (0.337, 0.362)	0.278 (0.249, 0.306)	0.253 (0.221, 0.285)	0.275 (0.256, 0.295)	0.244 (0.215, 0.272)	0.119 (0.076, 0.170)	0.052 (0.023, 0.084)	0.127 (0.104, 0.151)	0.058 (0.039, 0.080)	0.151 (0.122, 0.181)	0.097 (0.075, 0.118)	0.126 (0.107, 0.146)	0.101 (0.082, 0.119)	0.128 (0.090, 0.171)	NA (NA, NA)	0.114 (0.088, 0.141)	0.060 (0.036, 0.087)
One NCD comorbidity	4 years after diagnosis	0.337 (0.331, 0.344)	0.288 (0.277, 0.298)	0.382 (0.375, 0.388)	0.353 (0.346, 0.360)	0.325 (0.314, 0.336)	0.311 (0.301, 0.322)	0.308 (0.297, 0.319)	0.305 (0.294, 0.316)	0.264 (0.253, 0.275)	0.237 (0.229, 0.246)	0.264 (0.254, 0.274)	0.234 (0.225, 0.243)	0.096 (0.087, 0.105)	0.053 (0.046, 0.060)	0.068 (0.061, 0.075)	0.041 (0.035, 0.047)	0.262 (0.249, 0.274)	0.236 (0.225, 0.246)	0.256 (0.244, 0.270)	0.220 (0.208, 0.231)	0.269 (0.250, 0.287)	0.243 (0.224, 0.261)	0.274 (0.259, 0.289)	0.258 (0.241, 0.275)	0.325 (0.313, 0.337)	0.317 (0.298, 0.336)	0.297 (0.285, 0.310)	0.302 (0.284, 0.320)	0.326 (0.303, 0.349)	0.308 (0.294, 0.321)	0.336 (0.315, 0.357)	0.306 (0.292, 0.320)	0.278 (0.248, 0.308)	0.235 (0.201, 0.268)	0.275 (0.255, 0.295)	0.219 (0.190, 0.247)	0.129 (0.082, 0.186)	NA (NA, NA)	0.121 (0.098, 0.146)	0.042 (0.026, 0.061)	0.147 (0.118, 0.178)	0.084 (0.062, 0.105)	0.133 (0.113, 0.154)	0.088 (0.071, 0.106)	0.110 (0.072, 0.152)	NA (NA, NA)	0.102 (0.076, 0.128)	0.048 (0.026, 0.073)
One NCD comorbidity	5 years after diagnosis	0.337 (0.330, 0.343)	0.260 (0.248, 0.271)	0.383 (0.376, 0.389)	0.327 (0.320, 0.334)	0.329 (0.318, 0.341)	0.272 (0.261, 0.284)	0.313 (0.302, 0.325)	0.266 (0.255, 0.277)	0.256 (0.245, 0.267)	0.217 (0.208, 0.226)	0.248 (0.238, 0.258)	0.201 (0.191, 0.210)	0.086 (0.077, 0.095)	0.043 (0.036, 0.050)	0.057 (0.050, 0.064)	0.031 (0.026, 0.037)	0.251 (0.238, 0.265)	0.216 (0.206, 0.227)	0.244 (0.230, 0.257)	0.190 (0.179, 0.202)	0.265 (0.245, 0.285)	0.220 (0.201, 0.239)	0.253 (0.237, 0.268)	0.219 (0.202, 0.236)	0.332 (0.319, 0.344)	0.289 (0.269, 0.309)	0.305 (0.291, 0.319)	0.275 (0.256, 0.295)	0.322 (0.298, 0.347)	0.264 (0.250, 0.277)	0.335 (0.312, 0.357)	0.260 (0.247, 0.274)	0.276 (0.244, 0.306)	0.217 (0.182, 0.252)	0.264 (0.243, 0.285)	0.179 (0.151, 0.208)	0.102 (0.058, 0.157)	NA (NA, NA)	0.114 (0.091, 0.138)	NA (NA, NA)	0.120 (0.092, 0.149)	0.066 (0.048, 0.088)	0.130 (0.109, 0.152)	0.071 (0.054, 0.089)	0.111 (0.071, 0.155)	NA (NA, NA)	0.090 (0.064, 0.117)	NA (NA, NA)
One NCD comorbidity	10 years after diagnosis	0.317 (0.306, 0.329)	0.155 (0.140, 0.171)	0.359 (0.348, 0.370)	0.205 (0.194, 0.216)	0.327 (0.308, 0.347)	0.152 (0.137, 0.167)	0.305 (0.285, 0.324)	0.131 (0.117, 0.145)	0.240 (0.222, 0.259)	0.124 (0.112, 0.135)	0.214 (0.199, 0.230)	0.111 (0.098, 0.123)	0.052 (0.037, 0.066)	0.022 (0.016, 0.030)	0.032 (0.024, 0.040)	NA (NA, NA)	0.232 (0.210, 0.255)	0.116 (0.103, 0.130)	0.218 (0.198, 0.239)	0.098 (0.085, 0.115)	0.255 (0.225, 0.285)	0.148 (0.125, 0.172)	0.206 (0.182, 0.230)	0.129 (0.107, 0.150)	0.335 (0.314, 0.357)	0.194 (0.166, 0.221)	0.302 (0.279, 0.326)	0.140 (0.113, 0.168)	0.301 (0.264, 0.340)	0.132 (0.114, 0.150)	0.312 (0.277, 0.346)	0.129 (0.112, 0.146)	0.273 (0.224, 0.325)	0.048 (0.009, 0.103)	0.227 (0.194, 0.260)	0.104 (0.068, 0.143)	0.110 (0.058, 0.174)	NA (NA, NA)	0.090 (0.062, 0.123)	NA (NA, NA)	0.113 (0.073, 0.153)	0.032 (0.016, 0.054)	0.084 (0.056, 0.121)	0.030 (0.014, 0.048)	0.062 (0.025, 0.113)	NA (NA, NA)	0.068 (0.037, 0.106)	NA (NA, NA)
Two NCD comorbidities	At diagnosis	0.066 (0.064, 0.069)	0.192 (0.186, 0.199)	0.094 (0.091, 0.097)	0.171 (0.167, 0.175)	0.063 (0.059, 0.068)	0.196 (0.189, 0.202)	0.085 (0.080, 0.090)	0.215 (0.208, 0.222)	0.087 (0.082, 0.092)	0.194 (0.188, 0.200)	0.109 (0.104, 0.114)	0.229 (0.223, 0.236)	0.201 (0.193, 0.209)	0.307 (0.298, 0.316)	0.215 (0.207, 0.222)	0.334 (0.325, 0.343)	0.091 (0.085, 0.097)	0.200 (0.193, 0.206)	0.114 (0.108, 0.121)	0.237 (0.228, 0.245)	0.079 (0.071, 0.087)	0.174 (0.163, 0.186)	0.102 (0.094, 0.109)	0.214 (0.203, 0.226)	0.050 (0.046, 0.054)	0.184 (0.173, 0.195)	0.068 (0.063, 0.073)	0.203 (0.192, 0.214)	0.110 (0.099, 0.121)	0.202 (0.194, 0.210)	0.127 (0.117, 0.138)	0.221 (0.213, 0.230)	0.103 (0.089, 0.117)	0.224 (0.201, 0.247)	0.124 (0.113, 0.134)	0.248 (0.227, 0.269)	0.128 (0.095, 0.160)	0.206 (0.172, 0.239)	0.143 (0.126, 0.160)	0.249 (0.223, 0.273)	0.131 (0.111, 0.152)	0.213 (0.192, 0.234)	0.152 (0.136, 0.167)	0.226 (0.208, 0.244)	0.144 (0.113, 0.174)	0.256 (0.220, 0.291)	0.195 (0.172, 0.218)	0.333 (0.300, 0.365)
Two NCD comorbidities	1 year after diagnosis	0.088 (0.085, 0.091)	0.199 (0.191, 0.207)	0.111 (0.108, 0.114)	0.183 (0.179, 0.188)	0.076 (0.071, 0.082)	0.196 (0.189, 0.204)	0.100 (0.095, 0.106)	0.219 (0.211, 0.227)	0.096 (0.090, 0.103)	0.164 (0.157, 0.171)	0.118 (0.112, 0.124)	0.195 (0.188, 0.203)	0.141 (0.132, 0.149)	0.148 (0.139, 0.157)	0.134 (0.125, 0.142)	0.148 (0.139, 0.156)	0.097 (0.089, 0.104)	0.167 (0.159, 0.174)	0.122 (0.114, 0.130)	0.197 (0.188, 0.206)	0.099 (0.088, 0.110)	0.159 (0.146, 0.172)	0.115 (0.106, 0.124)	0.198 (0.185, 0.211)	0.062 (0.057, 0.067)	0.186 (0.174, 0.199)	0.083 (0.077, 0.089)	0.213 (0.199, 0.226)	0.127 (0.114, 0.140)	0.202 (0.193, 0.211)	0.145 (0.132, 0.159)	0.222 (0.213, 0.232)	0.102 (0.086, 0.119)	0.198 (0.172, 0.223)	0.128 (0.115, 0.141)	0.198 (0.173, 0.222)	0.077 (0.046, 0.114)	0.091 (0.060, 0.167)	0.084 (0.067, 0.102)	0.102 (0.079, 0.125)	0.109 (0.087, 0.131)	0.108 (0.088, 0.128)	0.106 (0.088, 0.123)	0.109 (0.093, 0.126)	0.120 (0.084, 0.157)	NA (NA, NA)	0.096 (0.074, 0.118)	0.119 (0.090, 0.154)
Two NCD comorbidities	2 years after diagnosis	0.102 (0.099, 0.106)	0.189 (0.181, 0.198)	0.124 (0.120, 0.128)	0.186 (0.181, 0.191)	0.088 (0.082, 0.094)	0.186 (0.178, 0.194)	0.104 (0.098, 0.111)	0.205 (0.197, 0.214)	0.100 (0.094, 0.107)	0.153 (0.146, 0.160)	0.115 (0.108, 0.121)	0.181 (0.173, 0.189)	0.113 (0.105, 0.122)	0.106 (0.098, 0.115)	0.097 (0.089, 0.104)	0.096 (0.089, 0.104)	0.102 (0.094, 0.110)	0.157 (0.149, 0.165)	0.118 (0.109, 0.126)	0.185 (0.175, 0.195)	0.101 (0.089, 0.112)	0.142 (0.129, 0.156)	0.112 (0.103, 0.122)	0.178 (0.164, 0.191)	0.072 (0.066, 0.079)	0.178 (0.165, 0.192)	0.086 (0.079, 0.093)	0.197 (0.183, 0.211)	0.143 (0.128, 0.158)	0.189 (0.180, 0.199)	0.151 (0.137, 0.166)	0.210 (0.200, 0.220)	0.110 (0.091, 0.128)	0.170 (0.144, 0.197)	0.125 (0.111, 0.138)	0.172 (0.148, 0.197)	0.066 (0.036, 0.105)	0.061 (0.035, 0.131)	0.068 (0.052, 0.084)	0.073 (0.053, 0.095)	0.088 (0.067, 0.110)	0.067 (0.050, 0.084)	0.072 (0.058, 0.088)	0.067 (0.053, 0.082)	0.095 (0.058, 0.130)	NA (NA, NA)	0.087 (0.065, 0.110)	0.067 (0.042, 0.093)
Two NCD comorbidities	3 years after diagnosis	0.113 (0.109, 0.117)	0.181 (0.173, 0.190)	0.134 (0.130, 0.138)	0.188 (0.182, 0.193)	0.095 (0.088, 0.101)	0.178 (0.169, 0.186)	0.113 (0.106, 0.120)	0.193 (0.184, 0.202)	0.106 (0.099, 0.113)	0.142 (0.135, 0.149)	0.118 (0.111, 0.125)	0.167 (0.159, 0.175)	0.102 (0.094, 0.111)	0.089 (0.081, 0.097)	0.085 (0.078, 0.092)	0.070 (0.063, 0.077)	0.107 (0.099, 0.117)	0.147 (0.139, 0.156)	0.121 (0.112, 0.131)	0.171 (0.161, 0.181)	0.107 (0.094, 0.119)	0.127 (0.114, 0.141)	0.113 (0.103, 0.124)	0.164 (0.150, 0.178)	0.078 (0.071, 0.085)	0.178 (0.163, 0.193)	0.095 (0.088, 0.103)	0.186 (0.171, 0.201)	0.154 (0.137, 0.170)	0.177 (0.167, 0.188)	0.160 (0.145, 0.176)	0.197 (0.187, 0.208)	0.113 (0.093, 0.133)	0.151 (0.125, 0.178)	0.127 (0.113, 0.142)	0.161 (0.135, 0.188)	0.078 (0.043, 0.121)	0.059 (0.031, 0.153)	0.068 (0.053, 0.086)	0.053 (0.036, 0.073)	0.075 (0.054, 0.096)	0.057 (0.042, 0.074)	0.061 (0.047, 0.076)	0.071 (0.056, 0.086)	0.087 (0.052, 0.122)	NA (NA, NA)	0.084 (0.063, 0.108)	0.048 (0.025, 0.071)
Two NCD comorbidities	4 years after diagnosis	0.122 (0.118, 0.127)	0.174 (0.165, 0.183)	0.145 (0.141, 0.150)	0.187 (0.181, 0.193)	0.101 (0.094, 0.108)	0.166 (0.157, 0.175)	0.122 (0.114, 0.130)	0.179 (0.170, 0.189)	0.108 (0.100, 0.116)	0.137 (0.129, 0.144)	0.120 (0.112, 0.127)	0.153 (0.144, 0.161)	0.091 (0.082, 0.099)	0.075 (0.067, 0.084)	0.076 (0.068, 0.083)	0.062 (0.056, 0.070)	0.107 (0.098, 0.117)	0.141 (0.132, 0.149)	0.122 (0.112, 0.131)	0.155 (0.145, 0.165)	0.113 (0.099, 0.126)	0.124 (0.111, 0.138)	0.118 (0.106, 0.129)	0.153 (0.138, 0.167)	0.086 (0.078, 0.093)	0.170 (0.154, 0.186)	0.104 (0.095, 0.112)	0.183 (0.167, 0.199)	0.153 (0.135, 0.170)	0.165 (0.154, 0.176)	0.169 (0.152, 0.186)	0.178 (0.167, 0.190)	0.119 (0.098, 0.141)	0.153 (0.124, 0.182)	0.127 (0.112, 0.143)	0.143 (0.118, 0.169)	0.062 (0.031, 0.101)	NA (NA, NA)	0.058 (0.043, 0.074)	0.043 (0.026, 0.062)	0.067 (0.047, 0.088)	0.052 (0.036, 0.068)	0.055 (0.041, 0.070)	0.059 (0.044, 0.074)	0.091 (0.052, 0.131)	NA (NA, NA)	0.073 (0.051, 0.097)	0.031 (0.011, 0.050)
Two NCD comorbidities	5 years after diagnosis	0.132 (0.127, 0.137)	0.163 (0.154, 0.173)	0.154 (0.149, 0.159)	0.179 (0.173, 0.186)	0.112 (0.104, 0.120)	0.161 (0.152, 0.171)	0.129 (0.120, 0.137)	0.167 (0.158, 0.177)	0.111 (0.103, 0.120)	0.132 (0.124, 0.140)	0.122 (0.114, 0.130)	0.150 (0.141, 0.159)	0.087 (0.078, 0.096)	0.067 (0.059, 0.075)	0.069 (0.062, 0.076)	0.053 (0.046, 0.060)	0.113 (0.103, 0.124)	0.136 (0.127, 0.145)	0.124 (0.114, 0.135)	0.151 (0.140, 0.162)	0.111 (0.097, 0.126)	0.120 (0.105, 0.135)	0.120 (0.109, 0.132)	0.151 (0.136, 0.166)	0.096 (0.088, 0.105)	0.166 (0.149, 0.183)	0.110 (0.101, 0.120)	0.181 (0.164, 0.197)	0.167 (0.148, 0.187)	0.160 (0.147, 0.171)	0.178 (0.159, 0.197)	0.161 (0.149, 0.173)	0.115 (0.092, 0.138)	0.138 (0.108, 0.169)	0.127 (0.111, 0.144)	0.149 (0.122, 0.177)	0.095 (0.054, 0.146)	NA (NA, NA)	0.055 (0.039, 0.071)	NA (NA, NA)	0.072 (0.049, 0.094)	0.051 (0.032, 0.068)	0.048 (0.035, 0.063)	0.058 (0.042, 0.074)	0.084 (0.046, 0.121)	NA (NA, NA)	0.074 (0.050, 0.100)	NA (NA, NA)
Two NCD comorbidities	10 years after diagnosis	0.166 (0.157, 0.176)	0.107 (0.091, 0.123)	0.185 (0.176, 0.195)	0.130 (0.120, 0.140)	0.153 (0.137, 0.169)	0.096 (0.083, 0.110)	0.146 (0.130, 0.163)	0.110 (0.095, 0.124)	0.123 (0.109, 0.138)	0.104 (0.092, 0.115)	0.128 (0.114, 0.141)	0.089 (0.077, 0.102)	0.072 (0.057, 0.088)	0.021 (0.011, 0.031)	0.052 (0.041, 0.063)	NA (NA, NA)	0.125 (0.107, 0.144)	0.104 (0.090, 0.118)	0.125 (0.107, 0.144)	0.093 (0.076, 0.107)	0.119 (0.096, 0.143)	0.101 (0.080, 0.122)	0.133 (0.111, 0.155)	0.093 (0.072, 0.115)	0.146 (0.128, 0.164)	0.110 (0.083, 0.138)	0.143 (0.124, 0.162)	0.145 (0.117, 0.173)	0.175 (0.140, 0.211)	0.091 (0.076, 0.106)	0.156 (0.125, 0.189)	0.093 (0.076, 0.110)	0.111 (0.062, 0.153)	0.112 (0.066, 0.158)	0.139 (0.104, 0.173)	0.092 (0.054, 0.130)	0.030 (0.000, 0.094)	NA (NA, NA)	0.025 (0.005, 0.049)	NA (NA, NA)	0.051 (0.017, 0.082)	0.032 (0.012, 0.053)	0.059 (0.037, 0.083)	0.038 (0.016, 0.059)	0.082 (0.030, 0.139)	NA (NA, NA)	0.045 (0.014, 0.078)	NA (NA, NA)
Three or more NCD comorbidities	At diagnosis	0.013 (0.012, 0.014)	0.043 (0.040, 0.047)	0.017 (0.015, 0.018)	0.029 (0.027, 0.031)	0.011 (0.009, 0.013)	0.040 (0.037, 0.044)	0.014 (0.012, 0.016)	0.040 (0.037, 0.044)	0.019 (0.017, 0.022)	0.047 (0.044, 0.050)	0.024 (0.021, 0.026)	0.046 (0.043, 0.049)	0.085 (0.079, 0.091)	0.118 (0.112, 0.124)	0.071 (0.066, 0.076)	0.091 (0.085, 0.096)	0.024 (0.020, 0.027)	0.050 (0.046, 0.054)	0.026 (0.022, 0.029)	0.051 (0.047, 0.056)	0.011 (0.007, 0.014)	0.035 (0.030, 0.041)	0.021 (0.017, 0.024)	0.035 (0.029, 0.040)	0.008 (0.006, 0.009)	0.032 (0.027, 0.037)	0.008 (0.006, 0.010)	0.029 (0.024, 0.033)	0.022 (0.017, 0.027)	0.045 (0.041, 0.049)	0.031 (0.025, 0.037)	0.047 (0.042, 0.051)	0.028 (0.020, 0.036)	0.050 (0.038, 0.062)	0.025 (0.020, 0.030)	0.065 (0.053, 0.077)	0.051 (0.028, 0.072)	0.038 (0.021, 0.054)	0.048 (0.037, 0.058)	0.066 (0.052, 0.080)	0.021 (0.012, 0.029)	0.052 (0.040, 0.063)	0.027 (0.020, 0.034)	0.063 (0.053, 0.073)	0.052 (0.032, 0.071)	0.061 (0.041, 0.079)	0.062 (0.048, 0.076)	0.110 (0.088, 0.131)
Three or more NCD comorbidities	1 year after diagnosis	0.018 (0.016, 0.019)	0.052 (0.048, 0.057)	0.022 (0.021, 0.024)	0.036 (0.034, 0.038)	0.014 (0.012, 0.017)	0.047 (0.043, 0.051)	0.022 (0.019, 0.024)	0.051 (0.047, 0.055)	0.025 (0.022, 0.028)	0.050 (0.047, 0.054)	0.029 (0.026, 0.033)	0.056 (0.052, 0.060)	0.069 (0.063, 0.075)	0.074 (0.067, 0.080)	0.052 (0.047, 0.058)	0.064 (0.058, 0.070)	0.028 (0.024, 0.032)	0.055 (0.050, 0.060)	0.029 (0.025, 0.033)	0.061 (0.056, 0.067)	0.020 (0.015, 0.025)	0.039 (0.032, 0.047)	0.033 (0.028, 0.038)	0.049 (0.042, 0.057)	0.011 (0.009, 0.013)	0.043 (0.036, 0.049)	0.014 (0.011, 0.017)	0.044 (0.037, 0.051)	0.027 (0.021, 0.034)	0.050 (0.045, 0.055)	0.042 (0.034, 0.049)	0.054 (0.049, 0.060)	0.038 (0.028, 0.048)	0.055 (0.040, 0.071)	0.032 (0.025, 0.039)	0.067 (0.052, 0.082)	0.047 (0.020, 0.075)	0.027 (0.005, 0.045)	0.032 (0.021, 0.042)	0.039 (0.025, 0.054)	0.017 (0.008, 0.027)	0.031 (0.020, 0.043)	0.028 (0.019, 0.037)	0.042 (0.032, 0.053)	0.020 (0.006, 0.034)	NA (NA, NA)	0.044 (0.030, 0.058)	0.054 (0.034, 0.087)
Three or more NCD comorbidities	2 years after diagnosis	0.022 (0.020, 0.023)	0.055 (0.050, 0.060)	0.027 (0.025, 0.029)	0.042 (0.040, 0.045)	0.017 (0.014, 0.020)	0.052 (0.048, 0.057)	0.028 (0.025, 0.032)	0.053 (0.049, 0.058)	0.026 (0.022, 0.029)	0.051 (0.047, 0.055)	0.032 (0.028, 0.035)	0.056 (0.051, 0.061)	0.057 (0.051, 0.063)	0.059 (0.053, 0.065)	0.045 (0.040, 0.051)	0.050 (0.044, 0.055)	0.028 (0.023, 0.032)	0.054 (0.049, 0.059)	0.031 (0.027, 0.036)	0.062 (0.056, 0.068)	0.022 (0.016, 0.028)	0.045 (0.036, 0.053)	0.036 (0.030, 0.041)	0.048 (0.041, 0.056)	0.014 (0.011, 0.017)	0.051 (0.043, 0.059)	0.019 (0.016, 0.023)	0.053 (0.045, 0.062)	0.027 (0.020, 0.034)	0.053 (0.047, 0.059)	0.051 (0.043, 0.060)	0.054 (0.048, 0.060)	0.036 (0.025, 0.046)	0.062 (0.044, 0.080)	0.037 (0.029, 0.046)	0.071 (0.053, 0.088)	0.040 (0.016, 0.068)	0.024 (0.005, 0.042)	0.021 (0.012, 0.030)	0.029 (0.016, 0.042)	0.018 (0.008, 0.030)	0.023 (0.014, 0.034)	0.023 (0.015, 0.032)	0.031 (0.022, 0.042)	0.023 (0.007, 0.042)	NA (NA, NA)	0.038 (0.024, 0.054)	0.037 (0.019, 0.063)
Three or more NCD comorbidities	3 years after diagnosis	0.027 (0.025, 0.029)	0.057 (0.052, 0.062)	0.032 (0.030, 0.034)	0.047 (0.044, 0.050)	0.022 (0.019, 0.026)	0.054 (0.049, 0.059)	0.031 (0.027, 0.035)	0.058 (0.052, 0.063)	0.027 (0.023, 0.031)	0.052 (0.048, 0.057)	0.033 (0.029, 0.037)	0.058 (0.053, 0.063)	0.056 (0.049, 0.062)	0.052 (0.046, 0.059)	0.041 (0.036, 0.047)	0.041 (0.035, 0.046)	0.029 (0.025, 0.034)	0.055 (0.050, 0.060)	0.032 (0.027, 0.037)	0.065 (0.059, 0.071)	0.022 (0.016, 0.028)	0.046 (0.038, 0.054)	0.037 (0.031, 0.043)	0.049 (0.041, 0.057)	0.019 (0.015, 0.022)	0.056 (0.047, 0.065)	0.021 (0.017, 0.025)	0.063 (0.053, 0.072)	0.035 (0.026, 0.044)	0.053 (0.047, 0.059)	0.058 (0.049, 0.068)	0.055 (0.049, 0.062)	0.040 (0.028, 0.051)	0.064 (0.046, 0.084)	0.040 (0.032, 0.049)	0.080 (0.060, 0.099)	0.040 (0.015, 0.070)	0.024 (0.005, 0.042)	0.016 (0.008, 0.025)	0.026 (0.014, 0.040)	0.014 (0.005, 0.024)	0.026 (0.016, 0.038)	0.018 (0.010, 0.026)	0.021 (0.013, 0.031)	0.023 (0.007, 0.042)	NA (NA, NA)	0.032 (0.019, 0.047)	0.021 (0.007, 0.045)
Three or more NCD comorbidities	4 years after diagnosis	0.031 (0.029, 0.034)	0.057 (0.051, 0.063)	0.037 (0.034, 0.039)	0.050 (0.047, 0.054)	0.028 (0.024, 0.032)	0.055 (0.049, 0.060)	0.035 (0.031, 0.040)	0.059 (0.053, 0.065)	0.033 (0.028, 0.037)	0.053 (0.048, 0.058)	0.036 (0.032, 0.040)	0.059 (0.054, 0.065)	0.059 (0.052, 0.066)	0.049 (0.042, 0.056)	0.043 (0.038, 0.049)	0.034 (0.029, 0.040)	0.035 (0.029, 0.041)	0.056 (0.051, 0.062)	0.034 (0.029, 0.040)	0.065 (0.059, 0.072)	0.028 (0.021, 0.035)	0.044 (0.036, 0.054)	0.041 (0.034, 0.048)	0.049 (0.041, 0.058)	0.023 (0.019, 0.027)	0.059 (0.049, 0.070)	0.025 (0.020, 0.030)	0.064 (0.054, 0.075)	0.045 (0.034, 0.056)	0.053 (0.046, 0.060)	0.062 (0.051, 0.073)	0.056 (0.049, 0.063)	0.040 (0.028, 0.053)	0.069 (0.049, 0.090)	0.041 (0.032, 0.050)	0.076 (0.056, 0.096)	0.046 (0.019, 0.078)	NA (NA, NA)	0.016 (0.007, 0.026)	0.033 (0.018, 0.049)	0.019 (0.008, 0.031)	0.019 (0.009, 0.030)	0.018 (0.010, 0.026)	0.020 (0.011, 0.030)	0.023 (0.007, 0.042)	NA (NA, NA)	0.037 (0.021, 0.054)	0.023 (0.007, 0.055)
Three or more NCD comorbidities	5 years after diagnosis	0.035 (0.032, 0.038)	0.059 (0.053, 0.066)	0.043 (0.040, 0.046)	0.053 (0.049, 0.056)	0.031 (0.027, 0.036)	0.051 (0.045, 0.057)	0.040 (0.035, 0.045)	0.057 (0.051, 0.064)	0.037 (0.032, 0.043)	0.052 (0.047, 0.057)	0.043 (0.038, 0.048)	0.057 (0.051, 0.063)	0.058 (0.051, 0.065)	0.044 (0.037, 0.051)	0.042 (0.036, 0.049)	0.032 (0.027, 0.038)	0.039 (0.032, 0.045)	0.056 (0.050, 0.062)	0.041 (0.035, 0.048)	0.062 (0.054, 0.069)	0.034 (0.026, 0.043)	0.042 (0.032, 0.051)	0.048 (0.040, 0.055)	0.049 (0.040, 0.059)	0.026 (0.021, 0.031)	0.062 (0.051, 0.074)	0.031 (0.026, 0.037)	0.064 (0.053, 0.075)	0.048 (0.036, 0.061)	0.046 (0.039, 0.053)	0.065 (0.053, 0.077)	0.055 (0.047, 0.062)	0.050 (0.035, 0.065)	0.066 (0.044, 0.088)	0.043 (0.033, 0.054)	0.085 (0.063, 0.109)	0.046 (0.019, 0.078)	NA (NA, NA)	0.013 (0.005, 0.023)	NA (NA, NA)	0.019 (0.007, 0.033)	0.013 (0.005, 0.023)	0.018 (0.009, 0.027)	0.014 (0.006, 0.023)	0.023 (0.007, 0.042)	NA (NA, NA)	0.040 (0.022, 0.058)	NA (NA, NA)
Three or more NCD comorbidities	10 years after diagnosis	0.059 (0.053, 0.066)	0.052 (0.041, 0.064)	0.073 (0.067, 0.079)	0.047 (0.040, 0.053)	0.063 (0.053, 0.073)	0.048 (0.038, 0.059)	0.070 (0.058, 0.082)	0.053 (0.042, 0.065)	0.056 (0.046, 0.067)	0.037 (0.028, 0.045)	0.072 (0.062, 0.082)	0.047 (0.038, 0.057)	0.055 (0.042, 0.068)	0.027 (0.017, 0.039)	0.035 (0.024, 0.044)	NA (NA, NA)	0.060 (0.047, 0.074)	0.041 (0.030, 0.051)	0.072 (0.058, 0.086)	0.049 (0.037, 0.061)	0.051 (0.037, 0.069)	0.028 (0.015, 0.043)	0.076 (0.060, 0.093)	0.041 (0.024, 0.060)	0.046 (0.036, 0.056)	0.054 (0.033, 0.074)	0.059 (0.046, 0.072)	0.088 (0.067, 0.110)	0.123 (0.095, 0.152)	0.045 (0.034, 0.057)	0.097 (0.070, 0.125)	0.039 (0.027, 0.051)	0.083 (0.049, 0.127)	0.018 (0.000, 0.049)	0.064 (0.039, 0.088)	0.058 (0.029, 0.093)	0.059 (0.000, 0.118)	NA (NA, NA)	0.029 (0.009, 0.053)	NA (NA, NA)	0.046 (0.018, 0.081)	0.007 (0.000, 0.019)	0.013 (0.003, 0.028)	0.013 (0.003, 0.025)	0.051 (0.016, 0.086)	NA (NA, NA)	0.031 (0.011, 0.051)	NA (NA, NA)
Cancer (including other NCD comorbidities)	At diagnosis	0.000 (0.000, 0.000)	0.000 (0.000, 0.000)	0.000 (0.000, 0.000)	0.000 (0.000, 0.000)	0.000 (0.000, 0.000)	0.000 (0.000, 0.000)	0.000 (0.000, 0.000)	0.000 (0.000, 0.000)	0.000 (0.000, 0.000)	0.000 (0.000, 0.000)	0.000 (0.000, 0.000)	0.000 (0.000, 0.000)	0.000 (0.000, 0.000)	0.000 (0.000, 0.000)	0.000 (0.000, 0.000)	0.000 (0.000, 0.000)	0.000 (0.000, 0.000)	0.000 (0.000, 0.000)	0.000 (0.000, 0.000)	0.000 (0.000, 0.000)	0.000 (0.000, 0.000)	0.000 (0.000, 0.000)	0.000 (0.000, 0.000)	0.000 (0.000, 0.000)	0.000 (0.000, 0.000)	0.000 (0.000, 0.000)	0.000 (0.000, 0.000)	0.000 (0.000, 0.000)	0.000 (0.000, 0.000)	0.000 (0.000, 0.000)	0.000 (0.000, 0.000)	0.000 (0.000, 0.000)	0.000 (0.000, 0.000)	0.000 (0.000, 0.000)	0.000 (0.000, 0.000)	0.000 (0.000, 0.000)	0.000 (0.000, 0.000)	0.000 (0.000, 0.000)	0.000 (0.000, 0.000)	0.000 (0.000, 0.000)	0.000 (0.000, 0.000)	0.000 (0.000, 0.000)	0.000 (0.000, 0.000)	0.000 (0.000, 0.000)	0.000 (0.000, 0.000)	0.000 (0.000, 0.000)	0.000 (0.000, 0.000)	0.000 (0.000, 0.000)
Cancer (including other NCD comorbidities)	1 year after diagnosis	0.023 (0.021, 0.025)	0.033 (0.029, 0.037)	0.014 (0.013, 0.016)	0.023 (0.021, 0.025)	0.022 (0.019, 0.026)	0.032 (0.028, 0.035)	0.032 (0.028, 0.036)	0.045 (0.041, 0.050)	0.026 (0.023, 0.030)	0.040 (0.036, 0.044)	0.035 (0.032, 0.039)	0.052 (0.047, 0.057)	0.020 (0.016, 0.023)	0.019 (0.015, 0.023)	0.017 (0.014, 0.021)	0.024 (0.020, 0.027)	0.028 (0.023, 0.033)	0.043 (0.039, 0.048)	0.041 (0.035, 0.046)	0.057 (0.051, 0.063)	0.032 (0.025, 0.039)	0.042 (0.034, 0.050)	0.042 (0.036, 0.049)	0.062 (0.053, 0.071)	0.023 (0.019, 0.027)	0.053 (0.044, 0.061)	0.034 (0.030, 0.040)	0.068 (0.059, 0.078)	0.020 (0.014, 0.028)	0.022 (0.018, 0.026)	0.028 (0.021, 0.035)	0.035 (0.031, 0.040)	0.029 (0.019, 0.041)	0.049 (0.033, 0.066)	0.028 (0.021, 0.035)	0.054 (0.040, 0.069)	NA (NA, NA)	0.023 (0.007, 0.042)	0.022 (0.013, 0.032)	0.017 (0.008, 0.028)	0.018 (0.008, 0.029)	0.016 (0.008, 0.026)	0.023 (0.015, 0.032)	0.033 (0.023, 0.043)	NA (NA, NA)	NA (NA, NA)	NA (NA, NA)	NA (NA, NA)
Cancer (including other NCD comorbidities)	2 years after diagnosis	0.031 (0.029, 0.033)	0.044 (0.039, 0.048)	0.023 (0.021, 0.025)	0.036 (0.033, 0.038)	0.035 (0.030, 0.039)	0.046 (0.041, 0.051)	0.047 (0.042, 0.052)	0.065 (0.060, 0.071)	0.031 (0.027, 0.036)	0.046 (0.041, 0.050)	0.041 (0.037, 0.045)	0.065 (0.059, 0.070)	0.021 (0.017, 0.025)	0.022 (0.018, 0.026)	0.022 (0.019, 0.026)	0.028 (0.024, 0.032)	0.034 (0.028, 0.039)	0.048 (0.043, 0.053)	0.045 (0.039, 0.051)	0.073 (0.066, 0.080)	0.035 (0.027, 0.042)	0.047 (0.038, 0.055)	0.047 (0.041, 0.054)	0.063 (0.054, 0.072)	0.036 (0.031, 0.041)	0.070 (0.060, 0.080)	0.048 (0.043, 0.055)	0.090 (0.080, 0.102)	0.031 (0.022, 0.040)	0.034 (0.029, 0.040)	0.046 (0.037, 0.056)	0.054 (0.048, 0.061)	0.044 (0.031, 0.058)	0.065 (0.047, 0.084)	0.047 (0.037, 0.057)	0.078 (0.061, 0.097)	NA (NA, NA)	NA (NA, NA)	0.015 (0.008, 0.024)	0.021 (0.010, 0.033)	0.025 (0.013, 0.039)	0.014 (0.007, 0.023)	0.021 (0.013, 0.031)	0.029 (0.019, 0.040)	NA (NA, NA)	NA (NA, NA)	NA (NA, NA)	NA (NA, NA)
Cancer (including other NCD comorbidities)	3 years after diagnosis	0.039 (0.037, 0.042)	0.050 (0.045, 0.056)	0.031 (0.028, 0.033)	0.046 (0.043, 0.049)	0.047 (0.042, 0.053)	0.052 (0.047, 0.057)	0.059 (0.053, 0.065)	0.080 (0.074, 0.086)	0.041 (0.036, 0.046)	0.050 (0.046, 0.055)	0.048 (0.044, 0.053)	0.072 (0.066, 0.077)	0.026 (0.022, 0.031)	0.022 (0.018, 0.027)	0.026 (0.021, 0.030)	0.026 (0.021, 0.030)	0.044 (0.037, 0.050)	0.053 (0.048, 0.058)	0.055 (0.049, 0.062)	0.081 (0.074, 0.088)	0.042 (0.033, 0.050)	0.048 (0.040, 0.058)	0.050 (0.043, 0.058)	0.067 (0.058, 0.077)	0.048 (0.043, 0.054)	0.080 (0.069, 0.091)	0.058 (0.052, 0.065)	0.107 (0.095, 0.119)	0.046 (0.035, 0.057)	0.039 (0.033, 0.045)	0.063 (0.052, 0.074)	0.068 (0.060, 0.075)	0.053 (0.038, 0.068)	0.066 (0.047, 0.087)	0.054 (0.043, 0.065)	0.089 (0.069, 0.110)	0.027 (0.006, 0.054)	NA (NA, NA)	0.018 (0.010, 0.028)	0.016 (0.006, 0.028)	0.027 (0.014, 0.041)	0.017 (0.008, 0.028)	0.021 (0.013, 0.031)	0.027 (0.017, 0.038)	0.032 (0.010, 0.056)	NA (NA, NA)	0.017 (0.006, 0.030)	0.018 (0.006, 0.032)
Cancer (including other NCD comorbidities)	4 years after diagnosis	0.046 (0.044, 0.050)	0.056 (0.051, 0.062)	0.039 (0.036, 0.042)	0.056 (0.053, 0.060)	0.056 (0.050, 0.062)	0.058 (0.052, 0.064)	0.071 (0.065, 0.078)	0.086 (0.080, 0.093)	0.044 (0.039, 0.050)	0.054 (0.049, 0.059)	0.056 (0.051, 0.061)	0.075 (0.069, 0.081)	0.031 (0.025, 0.036)	0.024 (0.019, 0.028)	0.030 (0.025, 0.035)	0.026 (0.022, 0.031)	0.046 (0.039, 0.053)	0.057 (0.051, 0.063)	0.061 (0.053, 0.068)	0.082 (0.074, 0.090)	0.048 (0.039, 0.058)	0.053 (0.043, 0.063)	0.060 (0.051, 0.068)	0.074 (0.063, 0.085)	0.058 (0.051, 0.065)	0.089 (0.077, 0.101)	0.070 (0.062, 0.077)	0.116 (0.103, 0.129)	0.051 (0.040, 0.064)	0.043 (0.037, 0.049)	0.076 (0.063, 0.089)	0.072 (0.064, 0.081)	0.058 (0.042, 0.074)	0.068 (0.047, 0.090)	0.058 (0.047, 0.070)	0.088 (0.067, 0.109)	0.033 (0.008, 0.063)	NA (NA, NA)	0.023 (0.013, 0.034)	0.016 (0.006, 0.029)	0.028 (0.014, 0.044)	0.016 (0.007, 0.027)	0.023 (0.014, 0.033)	0.025 (0.015, 0.037)	0.037 (0.014, 0.063)	NA (NA, NA)	0.025 (0.011, 0.040)	0.013 (0.000, 0.025)
Cancer (including other NCD comorbidities)	5 years after diagnosis	0.054 (0.050, 0.057)	0.061 (0.055, 0.068)	0.048 (0.044, 0.051)	0.062 (0.058, 0.067)	0.067 (0.060, 0.074)	0.063 (0.056, 0.069)	0.083 (0.076, 0.091)	0.090 (0.083, 0.098)	0.049 (0.044, 0.055)	0.056 (0.051, 0.062)	0.063 (0.057, 0.068)	0.077 (0.071, 0.084)	0.036 (0.030, 0.043)	0.026 (0.021, 0.032)	0.030 (0.025, 0.035)	0.025 (0.020, 0.030)	0.051 (0.044, 0.058)	0.057 (0.051, 0.064)	0.068 (0.060, 0.076)	0.083 (0.075, 0.091)	0.053 (0.043, 0.064)	0.058 (0.047, 0.069)	0.065 (0.056, 0.074)	0.077 (0.066, 0.089)	0.069 (0.061, 0.076)	0.099 (0.085, 0.112)	0.084 (0.076, 0.093)	0.121 (0.107, 0.136)	0.061 (0.047, 0.075)	0.046 (0.039, 0.053)	0.082 (0.068, 0.097)	0.075 (0.066, 0.084)	0.072 (0.053, 0.091)	0.064 (0.043, 0.087)	0.070 (0.057, 0.084)	0.110 (0.085, 0.135)	0.042 (0.013, 0.077)	NA (NA, NA)	0.022 (0.012, 0.034)	NA (NA, NA)	0.024 (0.010, 0.040)	0.017 (0.007, 0.029)	0.026 (0.016, 0.037)	0.019 (0.009, 0.030)	0.031 (0.009, 0.055)	NA (NA, NA)	0.030 (0.015, 0.047)	NA (NA, NA)
Cancer (including other NCD comorbidities)	10 years after diagnosis	0.091 (0.084, 0.098)	0.047 (0.036, 0.059)	0.091 (0.083, 0.098)	0.067 (0.060, 0.075)	0.108 (0.095, 0.121)	0.056 (0.046, 0.066)	0.132 (0.118, 0.147)	0.089 (0.076, 0.102)	0.073 (0.061, 0.084)	0.048 (0.039, 0.057)	0.092 (0.081, 0.103)	0.066 (0.056, 0.076)	0.050 (0.036, 0.066)	0.014 (0.007, 0.023)	0.026 (0.016, 0.036)	NA (NA, NA)	0.075 (0.061, 0.090)	0.049 (0.039, 0.060)	0.096 (0.082, 0.111)	0.067 (0.055, 0.080)	0.070 (0.052, 0.089)	0.049 (0.033, 0.065)	0.093 (0.077, 0.109)	0.067 (0.049, 0.087)	0.107 (0.093, 0.122)	0.074 (0.050, 0.097)	0.128 (0.112, 0.145)	0.155 (0.125, 0.184)	0.110 (0.085, 0.136)	0.045 (0.035, 0.056)	0.144 (0.115, 0.175)	0.060 (0.047, 0.074)	0.084 (0.052, 0.114)	0.036 (0.000, 0.070)	0.113 (0.085, 0.144)	0.092 (0.053, 0.132)	0.015 (0.000, 0.043)	NA (NA, NA)	0.022 (0.006, 0.038)	NA (NA, NA)	0.019 (0.005, 0.035)	0.009 (0.000, 0.021)	0.027 (0.000, 0.056)	0.025 (0.011, 0.041)	0.040 (0.000, 0.100)	NA (NA, NA)	0.029 (0.012, 0.048)	NA (NA, NA)
CVD (including other NCD comorbidities)	At diagnosis	0.157 (0.154, 0.161)	0.515 (0.507, 0.523)	0.318 (0.314, 0.323)	0.562 (0.557, 0.567)	0.154 (0.147, 0.160)	0.571 (0.563, 0.579)	0.261 (0.253, 0.269)	0.674 (0.667, 0.682)	0.198 (0.191, 0.205)	0.543 (0.535, 0.550)	0.300 (0.293, 0.307)	0.640 (0.632, 0.647)	0.333 (0.323, 0.342)	0.601 (0.591, 0.610)	0.432 (0.423, 0.442)	0.697 (0.689, 0.706)	0.208 (0.199, 0.217)	0.563 (0.554, 0.571)	0.314 (0.304, 0.323)	0.662 (0.653, 0.671)	0.178 (0.166, 0.190)	0.479 (0.464, 0.494)	0.282 (0.271, 0.293)	0.594 (0.581, 0.607)	0.133 (0.126, 0.140)	0.518 (0.504, 0.533)	0.224 (0.215, 0.232)	0.623 (0.609, 0.636)	0.226 (0.211, 0.240)	0.598 (0.588, 0.607)	0.359 (0.343, 0.374)	0.702 (0.693, 0.711)	0.194 (0.175, 0.212)	0.538 (0.510, 0.565)	0.304 (0.289, 0.320)	0.639 (0.616, 0.664)	0.299 (0.253, 0.343)	0.511 (0.470, 0.553)	0.327 (0.305, 0.350)	0.647 (0.620, 0.675)	0.194 (0.169, 0.217)	0.582 (0.556, 0.607)	0.316 (0.295, 0.337)	0.666 (0.646, 0.686)	0.279 (0.241, 0.316)	0.591 (0.552, 0.630)	0.356 (0.328, 0.384)	0.718 (0.688, 0.750)
CVD (including other NCD comorbidities)	1 year after diagnosis	0.205 (0.200, 0.209)	0.503 (0.494, 0.513)	0.353 (0.349, 0.358)	0.564 (0.559, 0.570)	0.172 (0.165, 0.179)	0.544 (0.534, 0.553)	0.283 (0.275, 0.292)	0.631 (0.622, 0.640)	0.214 (0.206, 0.223)	0.448 (0.440, 0.457)	0.306 (0.298, 0.315)	0.527 (0.518, 0.537)	0.224 (0.213, 0.234)	0.279 (0.267, 0.290)	0.244 (0.234, 0.255)	0.285 (0.274, 0.296)	0.215 (0.205, 0.226)	0.455 (0.445, 0.465)	0.308 (0.297, 0.319)	0.526 (0.514, 0.538)	0.212 (0.198, 0.226)	0.425 (0.408, 0.444)	0.304 (0.291, 0.316)	0.528 (0.512, 0.545)	0.149 (0.142, 0.157)	0.498 (0.482, 0.514)	0.244 (0.235, 0.254)	0.587 (0.571, 0.602)	0.252 (0.235, 0.269)	0.567 (0.555, 0.578)	0.385 (0.368, 0.402)	0.654 (0.643, 0.665)	0.199 (0.178, 0.220)	0.466 (0.434, 0.498)	0.304 (0.288, 0.321)	0.527 (0.497, 0.555)	0.227 (0.177, 0.277)	0.203 (0.159, 0.249)	0.245 (0.218, 0.271)	0.271 (0.237, 0.305)	0.157 (0.131, 0.184)	0.265 (0.235, 0.294)	0.240 (0.216, 0.263)	0.325 (0.300, 0.351)	0.192 (0.151, 0.234)	0.173 (0.133, 0.214)	0.188 (0.159, 0.217)	0.274 (0.235, 0.315)
CVD (including other NCD comorbidities)	2 years after diagnosis	0.230 (0.225, 0.235)	0.476 (0.465, 0.486)	0.376 (0.371, 0.382)	0.553 (0.547, 0.560)	0.188 (0.181, 0.196)	0.509 (0.499, 0.520)	0.298 (0.289, 0.307)	0.576 (0.566, 0.586)	0.212 (0.203, 0.221)	0.403 (0.393, 0.412)	0.297 (0.288, 0.306)	0.468 (0.458, 0.478)	0.178 (0.168, 0.188)	0.206 (0.195, 0.217)	0.173 (0.163, 0.182)	0.191 (0.181, 0.201)	0.211 (0.200, 0.222)	0.410 (0.399, 0.420)	0.292 (0.280, 0.304)	0.468 (0.455, 0.480)	0.213 (0.199, 0.228)	0.381 (0.361, 0.399)	0.304 (0.291, 0.318)	0.467 (0.450, 0.485)	0.167 (0.158, 0.175)	0.474 (0.456, 0.492)	0.259 (0.249, 0.269)	0.538 (0.521, 0.555)	0.264 (0.246, 0.282)	0.527 (0.514, 0.539)	0.399 (0.381, 0.417)	0.595 (0.583, 0.608)	0.199 (0.177, 0.222)	0.416 (0.380, 0.450)	0.289 (0.272, 0.307)	0.463 (0.431, 0.495)	0.140 (0.097, 0.186)	0.144 (0.104, 0.188)	0.171 (0.147, 0.195)	0.160 (0.130, 0.189)	0.135 (0.109, 0.161)	0.176 (0.150, 0.202)	0.168 (0.147, 0.189)	0.221 (0.197, 0.245)	0.151 (0.111, 0.192)	0.137 (0.099, 0.176)	0.155 (0.127, 0.183)	0.171 (0.136, 0.209)
CVD (including other NCD comorbidities)	3 years after diagnosis	0.247 (0.242, 0.252)	0.449 (0.438, 0.461)	0.399 (0.394, 0.405)	0.538 (0.531, 0.545)	0.204 (0.196, 0.212)	0.474 (0.463, 0.485)	0.310 (0.300, 0.319)	0.532 (0.521, 0.543)	0.214 (0.205, 0.224)	0.372 (0.363, 0.382)	0.294 (0.285, 0.303)	0.427 (0.417, 0.438)	0.158 (0.148, 0.168)	0.163 (0.153, 0.174)	0.145 (0.136, 0.155)	0.142 (0.132, 0.151)	0.213 (0.202, 0.225)	0.380 (0.369, 0.391)	0.287 (0.274, 0.299)	0.428 (0.415, 0.440)	0.215 (0.200, 0.230)	0.348 (0.329, 0.368)	0.303 (0.289, 0.318)	0.427 (0.408, 0.445)	0.181 (0.172, 0.190)	0.456 (0.438, 0.475)	0.270 (0.259, 0.281)	0.505 (0.485, 0.523)	0.286 (0.267, 0.306)	0.483 (0.469, 0.497)	0.414 (0.395, 0.433)	0.547 (0.533, 0.561)	0.204 (0.181, 0.229)	0.372 (0.336, 0.409)	0.292 (0.274, 0.311)	0.432 (0.398, 0.465)	0.141 (0.094, 0.192)	0.111 (0.074, 0.152)	0.156 (0.132, 0.181)	NA (NA, NA)	0.118 (0.093, 0.144)	0.157 (0.131, 0.183)	0.137 (0.117, 0.158)	0.176 (0.153, 0.199)	0.127 (0.088, 0.169)	0.079 (0.049, 0.113)	0.137 (0.110, 0.165)	0.109 (0.078, 0.143)
CVD (including other NCD comorbidities)	4 years after diagnosis	0.261 (0.256, 0.267)	0.421 (0.409, 0.434)	0.420 (0.414, 0.426)	0.519 (0.511, 0.526)	0.218 (0.209, 0.226)	0.445 (0.433, 0.457)	0.322 (0.312, 0.333)	0.490 (0.478, 0.502)	0.221 (0.211, 0.231)	0.348 (0.338, 0.358)	0.292 (0.282, 0.301)	0.390 (0.379, 0.401)	0.147 (0.137, 0.158)	0.140 (0.130, 0.151)	0.132 (0.122, 0.141)	0.118 (0.109, 0.127)	0.219 (0.208, 0.232)	0.356 (0.344, 0.367)	0.286 (0.273, 0.299)	0.387 (0.374, 0.400)	0.223 (0.206, 0.240)	0.322 (0.302, 0.342)	0.300 (0.286, 0.315)	0.396 (0.377, 0.414)	0.194 (0.185, 0.204)	0.436 (0.416, 0.456)	0.282 (0.270, 0.294)	0.484 (0.463, 0.504)	0.301 (0.280, 0.321)	0.449 (0.435, 0.464)	0.428 (0.407, 0.449)	0.493 (0.479, 0.509)	0.209 (0.184, 0.235)	0.367 (0.329, 0.406)	0.295 (0.275, 0.315)	0.386 (0.350, 0.419)	0.129 (0.085, 0.178)	0.104 (0.068, 0.145)	0.139 (0.114, 0.163)	NA (NA, NA)	0.116 (0.090, 0.142)	0.135 (0.111, 0.161)	0.145 (0.124, 0.166)	0.153 (0.131, 0.177)	0.120 (0.082, 0.162)	NA (NA, NA)	0.128 (0.100, 0.158)	0.082 (0.053, 0.112)
CVD (including other NCD comorbidities)	5 years after diagnosis	0.277 (0.271, 0.283)	0.395 (0.382, 0.408)	0.438 (0.432, 0.445)	0.494 (0.486, 0.502)	0.235 (0.225, 0.244)	0.408 (0.395, 0.421)	0.334 (0.324, 0.345)	0.441 (0.428, 0.454)	0.227 (0.217, 0.238)	0.330 (0.319, 0.340)	0.294 (0.283, 0.304)	0.360 (0.349, 0.371)	0.139 (0.129, 0.150)	0.125 (0.114, 0.135)	0.121 (0.112, 0.131)	0.102 (0.093, 0.110)	0.226 (0.214, 0.239)	0.341 (0.329, 0.353)	0.290 (0.276, 0.303)	0.356 (0.342, 0.370)	0.229 (0.212, 0.247)	0.296 (0.275, 0.317)	0.300 (0.284, 0.315)	0.367 (0.347, 0.387)	0.211 (0.201, 0.222)	0.419 (0.397, 0.440)	0.293 (0.280, 0.305)	0.459 (0.437, 0.480)	0.318 (0.295, 0.341)	0.402 (0.386, 0.418)	0.441 (0.419, 0.464)	0.433 (0.417, 0.449)	0.217 (0.191, 0.245)	0.333 (0.293, 0.374)	0.289 (0.268, 0.310)	0.370 (0.334, 0.406)	0.160 (0.108, 0.216)	0.097 (0.060, 0.138)	0.137 (0.113, 0.163)	NA (NA, NA)	0.105 (0.079, 0.131)	0.115 (0.092, 0.140)	0.141 (0.119, 0.162)	0.133 (0.110, 0.156)	0.126 (0.084, 0.169)	NA (NA, NA)	0.124 (0.095, 0.154)	NA (NA, NA)
CVD (including other NCD comorbidities)	10 years after diagnosis	0.341 (0.331, 0.351)	0.275 (0.256, 0.295)	0.504 (0.493, 0.514)	0.350 (0.337, 0.363)	0.313 (0.296, 0.329)	0.257 (0.239, 0.277)	0.387 (0.368, 0.406)	0.273 (0.254, 0.292)	0.265 (0.247, 0.282)	0.229 (0.213, 0.244)	0.312 (0.295, 0.328)	0.226 (0.210, 0.244)	0.117 (0.100, 0.133)	0.067 (0.052, 0.082)	0.094 (0.082, 0.107)	NA (NA, NA)	0.264 (0.243, 0.286)	0.227 (0.208, 0.245)	0.305 (0.283, 0.326)	0.225 (0.204, 0.245)	0.267 (0.238, 0.295)	0.235 (0.206, 0.264)	0.321 (0.296, 0.346)	0.233 (0.202, 0.262)	0.282 (0.265, 0.301)	0.301 (0.265, 0.337)	0.366 (0.343, 0.388)	0.345 (0.310, 0.382)	0.417 (0.378, 0.456)	0.237 (0.215, 0.260)	0.441 (0.402, 0.480)	0.240 (0.217, 0.262)	0.289 (0.231, 0.347)	0.098 (0.000, 0.183)	0.317 (0.282, 0.352)	0.217 (0.163, 0.271)	0.114 (0.050, 0.177)	NA (NA, NA)	0.115 (0.082, 0.148)	NA (NA, NA)	0.107 (0.070, 0.143)	0.055 (0.028, 0.082)	0.126 (0.093, 0.159)	0.071 (0.044, 0.098)	0.113 (0.005, 0.186)	NA (NA, NA)	0.097 (0.050, 0.149)	NA (NA, NA)
MD (including other NCD comorbidities)	At diagnosis	0.205 (0.201, 0.209)	0.193 (0.186, 0.200)	0.110 (0.107, 0.113)	0.081 (0.078, 0.084)	0.202 (0.195, 0.209)	0.192 (0.186, 0.198)	0.105 (0.100, 0.111)	0.095 (0.090, 0.099)	0.197 (0.189, 0.204)	0.180 (0.174, 0.185)	0.119 (0.114, 0.124)	0.091 (0.087, 0.096)	0.298 (0.289, 0.308)	0.235 (0.226, 0.243)	0.176 (0.169, 0.183)	0.111 (0.105, 0.117)	0.207 (0.198, 0.216)	0.183 (0.176, 0.189)	0.124 (0.117, 0.131)	0.096 (0.090, 0.101)	0.177 (0.165, 0.188)	0.171 (0.159, 0.182)	0.112 (0.104, 0.120)	0.082 (0.075, 0.090)	0.196 (0.188, 0.204)	0.177 (0.166, 0.188)	0.099 (0.093, 0.105)	0.084 (0.076, 0.091)	0.224 (0.209, 0.240)	0.200 (0.191, 0.208)	0.121 (0.111, 0.132)	0.100 (0.094, 0.106)	0.241 (0.220, 0.261)	0.208 (0.185, 0.230)	0.158 (0.146, 0.170)	0.123 (0.107, 0.139)	0.252 (0.210, 0.294)	0.171 (0.139, 0.202)	0.159 (0.142, 0.177)	0.105 (0.088, 0.123)	0.240 (0.216, 0.265)	0.188 (0.168, 0.208)	0.168 (0.151, 0.185)	0.088 (0.075, 0.100)	0.266 (0.228, 0.304)	0.202 (0.168, 0.233)	0.208 (0.185, 0.231)	0.102 (0.081, 0.122)
MD (including other NCD comorbidities)	1 year after diagnosis	0.222 (0.218, 0.226)	0.187 (0.180, 0.194)	0.119 (0.116, 0.123)	0.086 (0.082, 0.089)	0.212 (0.205, 0.219)	0.184 (0.177, 0.191)	0.111 (0.105, 0.117)	0.088 (0.083, 0.093)	0.197 (0.189, 0.205)	0.150 (0.144, 0.156)	0.117 (0.111, 0.123)	0.080 (0.075, 0.084)	0.189 (0.179, 0.199)	0.116 (0.108, 0.124)	0.095 (0.088, 0.102)	0.053 (0.047, 0.058)	0.200 (0.190, 0.209)	0.153 (0.146, 0.160)	0.114 (0.107, 0.122)	0.082 (0.076, 0.088)	0.192 (0.179, 0.205)	0.140 (0.128, 0.152)	0.120 (0.111, 0.129)	0.075 (0.067, 0.084)	0.206 (0.197, 0.214)	0.173 (0.161, 0.184)	0.106 (0.099, 0.112)	0.077 (0.069, 0.085)	0.235 (0.219, 0.250)	0.190 (0.181, 0.198)	0.125 (0.114, 0.136)	0.094 (0.088, 0.100)	0.230 (0.207, 0.253)	0.166 (0.141, 0.189)	0.156 (0.143, 0.170)	0.095 (0.078, 0.112)	0.176 (0.132, 0.223)	0.080 (0.051, 0.111)	0.095 (0.078, 0.112)	0.054 (0.038, 0.072)	0.178 (0.152, 0.206)	0.095 (0.077, 0.113)	0.114 (0.097, 0.130)	0.057 (0.044, 0.070)	0.135 (0.098, 0.172)	0.054 (0.031, 0.077)	0.111 (0.089, 0.133)	0.035 (0.020, 0.051)
MD (including other NCD comorbidities)	2 years after diagnosis	0.233 (0.228, 0.237)	0.178 (0.170, 0.185)	0.126 (0.122, 0.129)	0.087 (0.084, 0.091)	0.219 (0.211, 0.226)	0.173 (0.166, 0.180)	0.114 (0.108, 0.120)	0.079 (0.074, 0.084)	0.190 (0.182, 0.198)	0.140 (0.134, 0.146)	0.114 (0.108, 0.120)	0.071 (0.067, 0.077)	0.138 (0.129, 0.147)	0.084 (0.077, 0.092)	0.067 (0.060, 0.073)	0.034 (0.029, 0.038)	0.192 (0.182, 0.202)	0.142 (0.135, 0.149)	0.111 (0.103, 0.119)	0.073 (0.068, 0.080)	0.185 (0.171, 0.198)	0.134 (0.121, 0.146)	0.118 (0.109, 0.127)	0.068 (0.059, 0.077)	0.213 (0.204, 0.222)	0.162 (0.150, 0.174)	0.109 (0.102, 0.116)	0.069 (0.060, 0.077)	0.238 (0.221, 0.254)	0.178 (0.169, 0.187)	0.127 (0.115, 0.139)	0.084 (0.078, 0.091)	0.222 (0.199, 0.244)	0.152 (0.128, 0.177)	0.146 (0.132, 0.160)	0.084 (0.067, 0.102)	0.152 (0.108, 0.198)	0.060 (0.034, 0.088)	0.069 (0.053, 0.085)	0.033 (0.019, 0.048)	0.150 (0.123, 0.177)	0.061 (0.045, 0.077)	0.089 (0.074, 0.105)	0.037 (0.027, 0.048)	0.105 (0.071, 0.139)	0.039 (0.019, 0.061)	0.090 (0.068, 0.112)	0.023 (0.010, 0.039)
MD (including other NCD comorbidities)	3 years after diagnosis	0.241 (0.236, 0.246)	0.169 (0.162, 0.177)	0.128 (0.125, 0.132)	0.086 (0.082, 0.090)	0.225 (0.217, 0.233)	0.161 (0.154, 0.169)	0.115 (0.108, 0.121)	0.073 (0.067, 0.078)	0.184 (0.176, 0.192)	0.132 (0.126, 0.139)	0.108 (0.102, 0.114)	0.067 (0.062, 0.072)	0.117 (0.108, 0.125)	0.069 (0.062, 0.076)	0.055 (0.049, 0.061)	0.025 (0.020, 0.029)	0.184 (0.174, 0.194)	0.134 (0.126, 0.141)	0.105 (0.097, 0.113)	0.068 (0.062, 0.074)	0.183 (0.169, 0.197)	0.128 (0.115, 0.142)	0.112 (0.103, 0.121)	0.065 (0.057, 0.074)	0.220 (0.211, 0.229)	0.151 (0.139, 0.164)	0.110 (0.102, 0.117)	0.062 (0.054, 0.071)	0.242 (0.225, 0.259)	0.166 (0.157, 0.176)	0.128 (0.116, 0.141)	0.078 (0.071, 0.085)	0.215 (0.192, 0.239)	0.143 (0.119, 0.168)	0.149 (0.134, 0.163)	0.080 (0.062, 0.098)	0.137 (0.092, 0.186)	0.056 (0.029, 0.084)	0.061 (0.045, 0.077)	0.022 (0.010, 0.036)	0.128 (0.102, 0.155)	0.056 (0.041, 0.072)	0.067 (0.053, 0.082)	0.030 (0.020, 0.040)	0.097 (0.064, 0.130)	0.033 (0.013, 0.055)	0.074 (0.054, 0.096)	0.010 (0.002, 0.020)
MD (including other NCD comorbidities)	4 years after diagnosis	0.246 (0.241, 0.251)	0.157 (0.149, 0.165)	0.131 (0.127, 0.135)	0.083 (0.080, 0.087)	0.232 (0.223, 0.240)	0.151 (0.143, 0.159)	0.116 (0.109, 0.123)	0.068 (0.062, 0.073)	0.181 (0.172, 0.190)	0.126 (0.119, 0.132)	0.103 (0.097, 0.109)	0.064 (0.059, 0.069)	0.106 (0.097, 0.115)	0.059 (0.052, 0.066)	0.048 (0.042, 0.053)	0.020 (0.016, 0.024)	0.182 (0.171, 0.192)	0.128 (0.120, 0.135)	0.099 (0.091, 0.107)	0.063 (0.057, 0.070)	0.180 (0.165, 0.194)	0.119 (0.106, 0.132)	0.109 (0.099, 0.119)	0.064 (0.055, 0.074)	0.227 (0.217, 0.236)	0.143 (0.130, 0.157)	0.111 (0.103, 0.119)	0.058 (0.049, 0.067)	0.249 (0.231, 0.266)	0.155 (0.145, 0.165)	0.130 (0.116, 0.143)	0.073 (0.065, 0.080)	0.219 (0.194, 0.243)	0.135 (0.110, 0.159)	0.147 (0.133, 0.162)	0.075 (0.057, 0.094)	0.131 (0.086, 0.181)	0.045 (0.020, 0.072)	0.050 (0.036, 0.065)	0.027 (0.014, 0.042)	0.122 (0.095, 0.148)	0.046 (0.031, 0.061)	0.064 (0.049, 0.078)	0.023 (0.014, 0.032)	0.097 (0.064, 0.132)	NA (NA, NA)	0.069 (0.048, 0.091)	0.014 (0.003, 0.028)
MD (including other NCD comorbidities)	5 years after diagnosis	0.248 (0.243, 0.253)	0.146 (0.137, 0.154)	0.132 (0.128, 0.136)	0.081 (0.077, 0.085)	0.237 (0.228, 0.245)	0.140 (0.132, 0.148)	0.119 (0.112, 0.126)	0.063 (0.057, 0.069)	0.181 (0.172, 0.190)	0.119 (0.112, 0.126)	0.101 (0.095, 0.108)	0.060 (0.055, 0.066)	0.100 (0.091, 0.109)	0.049 (0.042, 0.056)	0.043 (0.037, 0.049)	0.019 (0.015, 0.024)	0.183 (0.172, 0.195)	0.122 (0.114, 0.130)	0.096 (0.088, 0.105)	0.060 (0.053, 0.066)	0.177 (0.162, 0.192)	0.110 (0.096, 0.124)	0.108 (0.098, 0.118)	0.061 (0.052, 0.070)	0.232 (0.222, 0.242)	0.139 (0.124, 0.153)	0.113 (0.105, 0.122)	0.056 (0.047, 0.066)	0.252 (0.234, 0.271)	0.141 (0.130, 0.151)	0.132 (0.119, 0.147)	0.066 (0.059, 0.074)	0.218 (0.192, 0.244)	0.119 (0.093, 0.145)	0.147 (0.132, 0.162)	0.077 (0.058, 0.097)	0.131 (0.086, 0.181)	0.045 (0.020, 0.072)	0.044 (0.030, 0.059)	NA (NA, NA)	0.119 (0.092, 0.146)	0.036 (0.022, 0.050)	0.056 (0.042, 0.070)	0.016 (0.008, 0.025)	0.092 (0.058, 0.126)	NA (NA, NA)	0.073 (0.050, 0.097)	NA (NA, NA)
MD (including other NCD comorbidities)	10 years after diagnosis	0.253 (0.245, 0.261)	0.104 (0.091, 0.117)	0.133 (0.127, 0.138)	0.051 (0.045, 0.057)	0.258 (0.244, 0.272)	0.086 (0.074, 0.098)	0.120 (0.109, 0.131)	0.042 (0.033, 0.051)	0.177 (0.165, 0.189)	0.085 (0.075, 0.095)	0.104 (0.095, 0.113)	0.033 (0.025, 0.042)	0.075 (0.063, 0.087)	0.020 (0.010, 0.030)	0.032 (0.025, 0.039)	NA (NA, NA)	0.180 (0.164, 0.195)	0.087 (0.076, 0.100)	0.099 (0.086, 0.111)	0.032 (0.020, 0.043)	0.171 (0.152, 0.190)	0.078 (0.061, 0.095)	0.111 (0.098, 0.125)	0.035 (0.021, 0.048)	0.257 (0.242, 0.273)	0.100 (0.075, 0.124)	0.117 (0.104, 0.129)	0.039 (0.024, 0.055)	0.259 (0.231, 0.287)	0.081 (0.067, 0.096)	0.128 (0.104, 0.151)	0.044 (0.034, 0.056)	0.211 (0.177, 0.245)	0.075 (0.043, 0.110)	0.128 (0.104, 0.152)	0.042 (0.015, 0.068)	0.089 (0.034, 0.143)	NA (NA, NA)	0.030 (0.013, 0.048)	NA (NA, NA)	0.136 (0.097, 0.183)	0.019 (0.000, 0.038)	0.037 (0.016, 0.057)	0.010 (0.000, 0.021)	0.070 (0.000, 0.120)	NA (NA, NA)	0.059 (0.033, 0.086)	NA (NA, NA)
Diabetes (including other NCD comorbidities)	At diagnosis	0.053 (0.050, 0.055)	0.143 (0.137, 0.149)	0.096 (0.094, 0.099)	0.147 (0.143, 0.151)	0.048 (0.044, 0.052)	0.122 (0.116, 0.127)	0.093 (0.088, 0.098)	0.177 (0.171, 0.184)	0.085 (0.080, 0.090)	0.145 (0.140, 0.150)	0.128 (0.122, 0.133)	0.196 (0.190, 0.202)	0.092 (0.086, 0.098)	0.124 (0.117, 0.130)	0.125 (0.119, 0.132)	0.161 (0.154, 0.168)	0.090 (0.084, 0.096)	0.148 (0.142, 0.154)	0.132 (0.125, 0.139)	0.200 (0.193, 0.208)	0.074 (0.066, 0.082)	0.136 (0.125, 0.146)	0.122 (0.115, 0.130)	0.188 (0.177, 0.198)	0.042 (0.038, 0.046)	0.127 (0.117, 0.136)	0.076 (0.071, 0.082)	0.172 (0.162, 0.182)	0.067 (0.058, 0.076)	0.119 (0.113, 0.126)	0.135 (0.125, 0.147)	0.181 (0.173, 0.188)	0.084 (0.071, 0.097)	0.144 (0.124, 0.162)	0.106 (0.096, 0.117)	0.186 (0.166, 0.205)	0.094 (0.064, 0.122)	0.105 (0.079, 0.130)	0.155 (0.137, 0.172)	0.191 (0.168, 0.213)	0.091 (0.073, 0.108)	0.171 (0.152, 0.191)	0.145 (0.130, 0.160)	0.213 (0.196, 0.231)	0.187 (0.152, 0.221)	0.242 (0.208, 0.275)	0.261 (0.235, 0.287)	0.379 (0.347, 0.414)
Diabetes (including other NCD comorbidities)	1 year after diagnosis	0.057 (0.055, 0.060)	0.131 (0.125, 0.137)	0.101 (0.099, 0.104)	0.142 (0.139, 0.146)	0.050 (0.046, 0.053)	0.114 (0.108, 0.119)	0.098 (0.092, 0.103)	0.166 (0.160, 0.173)	0.077 (0.071, 0.082)	0.110 (0.105, 0.115)	0.120 (0.114, 0.125)	0.155 (0.149, 0.162)	0.055 (0.049, 0.060)	0.052 (0.047, 0.058)	0.062 (0.057, 0.068)	0.064 (0.058, 0.070)	0.078 (0.071, 0.084)	0.112 (0.106, 0.118)	0.119 (0.112, 0.127)	0.157 (0.150, 0.165)	0.075 (0.066, 0.084)	0.104 (0.094, 0.114)	0.121 (0.112, 0.129)	0.151 (0.140, 0.162)	0.044 (0.040, 0.048)	0.118 (0.109, 0.128)	0.081 (0.076, 0.087)	0.158 (0.147, 0.169)	0.069 (0.060, 0.079)	0.112 (0.105, 0.118)	0.139 (0.128, 0.151)	0.170 (0.163, 0.178)	0.081 (0.067, 0.094)	0.124 (0.104, 0.143)	0.101 (0.091, 0.112)	0.146 (0.126, 0.165)	0.054 (0.027, 0.080)	0.038 (0.018, 0.058)	0.074 (0.059, 0.089)	0.064 (0.046, 0.081)	0.058 (0.041, 0.074)	0.074 (0.058, 0.091)	0.083 (0.069, 0.097)	0.093 (0.078, 0.110)	0.126 (0.092, 0.162)	0.066 (0.040, 0.092)	0.133 (0.108, 0.157)	0.150 (0.120, 0.182)
Diabetes (including other NCD comorbidities)	2 years after diagnosis	0.062 (0.059, 0.064)	0.124 (0.117, 0.130)	0.106 (0.103, 0.110)	0.137 (0.133, 0.141)	0.052 (0.048, 0.056)	0.107 (0.101, 0.112)	0.099 (0.094, 0.105)	0.150 (0.143, 0.157)	0.074 (0.069, 0.079)	0.097 (0.092, 0.103)	0.114 (0.108, 0.120)	0.135 (0.129, 0.142)	0.039 (0.034, 0.044)	0.038 (0.033, 0.043)	0.042 (0.037, 0.047)	0.042 (0.038, 0.047)	0.075 (0.068, 0.081)	0.099 (0.093, 0.105)	0.112 (0.104, 0.120)	0.137 (0.129, 0.145)	0.073 (0.064, 0.082)	0.092 (0.082, 0.102)	0.116 (0.107, 0.125)	0.133 (0.122, 0.144)	0.047 (0.042, 0.051)	0.113 (0.103, 0.123)	0.084 (0.078, 0.090)	0.146 (0.135, 0.157)	0.073 (0.063, 0.083)	0.104 (0.097, 0.111)	0.139 (0.127, 0.151)	0.152 (0.144, 0.161)	0.077 (0.063, 0.090)	0.108 (0.088, 0.127)	0.092 (0.081, 0.102)	0.115 (0.096, 0.134)	0.035 (0.013, 0.058)	0.030 (0.012, 0.049)	0.051 (0.037, 0.064)	0.040 (0.025, 0.056)	0.052 (0.036, 0.069)	0.044 (0.031, 0.059)	0.061 (0.048, 0.074)	0.060 (0.047, 0.074)	0.100 (0.068, 0.134)	0.062 (0.037, 0.088)	0.114 (0.090, 0.138)	0.086 (0.059, 0.113)
Diabetes (including other NCD comorbidities)	3 years after diagnosis	0.067 (0.064, 0.070)	0.115 (0.109, 0.122)	0.111 (0.108, 0.114)	0.132 (0.128, 0.137)	0.054 (0.049, 0.058)	0.098 (0.092, 0.103)	0.100 (0.094, 0.106)	0.136 (0.129, 0.142)	0.076 (0.070, 0.081)	0.089 (0.084, 0.095)	0.110 (0.104, 0.116)	0.125 (0.119, 0.132)	0.035 (0.030, 0.040)	0.031 (0.026, 0.035)	0.036 (0.031, 0.041)	0.031 (0.026, 0.035)	0.078 (0.071, 0.085)	0.091 (0.085, 0.097)	0.108 (0.100, 0.117)	0.129 (0.120, 0.137)	0.072 (0.063, 0.081)	0.084 (0.074, 0.094)	0.112 (0.102, 0.121)	0.118 (0.107, 0.129)	0.048 (0.043, 0.053)	0.109 (0.099, 0.120)	0.085 (0.078, 0.091)	0.136 (0.124, 0.147)	0.074 (0.063, 0.085)	0.092 (0.085, 0.099)	0.138 (0.125, 0.151)	0.135 (0.127, 0.144)	0.078 (0.064, 0.093)	0.098 (0.079, 0.118)	0.088 (0.077, 0.099)	0.106 (0.086, 0.126)	0.035 (0.013, 0.058)	NA (NA, NA)	0.041 (0.028, 0.054)	0.038 (0.022, 0.053)	0.039 (0.024, 0.055)	0.035 (0.022, 0.049)	0.051 (0.039, 0.064)	0.048 (0.036, 0.061)	0.101 (0.067, 0.135)	0.050 (0.027, 0.075)	0.111 (0.086, 0.135)	0.049 (0.028, 0.072)
Diabetes (including other NCD comorbidities)	4 years after diagnosis	0.072 (0.069, 0.075)	0.106 (0.099, 0.113)	0.116 (0.112, 0.120)	0.126 (0.121, 0.130)	0.058 (0.053, 0.062)	0.089 (0.083, 0.095)	0.103 (0.096, 0.109)	0.123 (0.116, 0.130)	0.075 (0.069, 0.081)	0.082 (0.077, 0.087)	0.106 (0.100, 0.112)	0.114 (0.107, 0.121)	0.033 (0.028, 0.038)	0.027 (0.023, 0.032)	0.034 (0.029, 0.039)	0.025 (0.021, 0.029)	0.077 (0.070, 0.084)	0.085 (0.078, 0.091)	0.105 (0.097, 0.113)	0.118 (0.109, 0.126)	0.073 (0.063, 0.083)	0.075 (0.065, 0.085)	0.106 (0.097, 0.116)	0.107 (0.096, 0.118)	0.052 (0.046, 0.057)	0.103 (0.093, 0.115)	0.087 (0.081, 0.094)	0.129 (0.117, 0.141)	0.078 (0.066, 0.089)	0.082 (0.075, 0.089)	0.141 (0.128, 0.155)	0.119 (0.111, 0.128)	0.073 (0.058, 0.087)	0.098 (0.076, 0.119)	0.085 (0.074, 0.096)	0.098 (0.078, 0.118)	0.035 (0.013, 0.058)	NA (NA, NA)	0.036 (0.024, 0.049)	0.032 (0.018, 0.048)	0.044 (0.028, 0.061)	0.027 (0.014, 0.040)	0.040 (0.029, 0.052)	0.040 (0.028, 0.052)	0.088 (0.056, 0.121)	NA (NA, NA)	0.100 (0.075, 0.125)	0.045 (0.024, 0.067)
Diabetes (including other NCD comorbidities)	5 years after diagnosis	0.075 (0.072, 0.078)	0.099 (0.092, 0.106)	0.120 (0.116, 0.124)	0.118 (0.113, 0.122)	0.060 (0.055, 0.065)	0.080 (0.074, 0.087)	0.104 (0.097, 0.111)	0.111 (0.104, 0.119)	0.073 (0.066, 0.079)	0.075 (0.070, 0.081)	0.105 (0.099, 0.112)	0.103 (0.096, 0.110)	0.034 (0.029, 0.039)	0.026 (0.021, 0.030)	0.030 (0.026, 0.035)	0.021 (0.017, 0.026)	0.076 (0.068, 0.083)	0.079 (0.072, 0.085)	0.105 (0.097, 0.114)	0.106 (0.098, 0.115)	0.068 (0.058, 0.078)	0.065 (0.055, 0.075)	0.105 (0.095, 0.115)	0.096 (0.084, 0.107)	0.054 (0.048, 0.059)	0.094 (0.083, 0.106)	0.090 (0.083, 0.098)	0.124 (0.112, 0.137)	0.081 (0.068, 0.094)	0.073 (0.066, 0.081)	0.139 (0.125, 0.153)	0.105 (0.096, 0.114)	0.071 (0.055, 0.086)	0.089 (0.066, 0.112)	0.085 (0.073, 0.096)	0.093 (0.072, 0.114)	0.035 (0.013, 0.058)	0.013 (0.000, 0.028)	0.031 (0.020, 0.044)	NA (NA, NA)	0.044 (0.027, 0.062)	0.022 (0.010, 0.034)	0.034 (0.023, 0.045)	0.038 (0.026, 0.052)	0.088 (0.056, 0.121)	NA (NA, NA)	0.097 (0.072, 0.123)	NA (NA, NA)
Diabetes (including other NCD comorbidities)	10 years after diagnosis	0.086 (0.081, 0.091)	0.062 (0.051, 0.073)	0.134 (0.127, 0.140)	0.082 (0.075, 0.088)	0.070 (0.062, 0.079)	0.050 (0.042, 0.058)	0.112 (0.101, 0.124)	0.065 (0.054, 0.075)	0.080 (0.070, 0.090)	0.051 (0.044, 0.058)	0.116 (0.105, 0.126)	0.061 (0.051, 0.070)	0.032 (0.026, 0.039)	0.011 (0.005, 0.018)	0.023 (0.016, 0.030)	NA (NA, NA)	0.081 (0.069, 0.093)	0.053 (0.044, 0.061)	0.119 (0.105, 0.135)	0.057 (0.046, 0.068)	0.077 (0.060, 0.097)	0.046 (0.034, 0.057)	0.111 (0.096, 0.125)	0.068 (0.052, 0.084)	0.064 (0.055, 0.073)	0.058 (0.043, 0.073)	0.107 (0.094, 0.120)	0.098 (0.081, 0.115)	0.093 (0.075, 0.113)	0.046 (0.037, 0.055)	0.126 (0.102, 0.149)	0.050 (0.038, 0.062)	0.069 (0.052, 0.085)	0.042 (0.000, 0.074)	0.098 (0.077, 0.120)	0.039 (0.000, 0.070)	0.028 (0.007, 0.050)	NA (NA, NA)	0.017 (0.000, 0.040)	NA (NA, NA)	0.047 (0.029, 0.066)	0.010 (0.000, 0.026)	0.022 (0.011, 0.034)	0.018 (0.000, 0.033)	0.080 (0.048, 0.115)	NA (NA, NA)	0.046 (0.009, 0.097)	NA (NA, NA)
COPD (including other NCD comorbidities)	At diagnosis	0.039 (0.037, 0.041)	0.091 (0.086, 0.095)	0.055 (0.053, 0.058)	0.102 (0.099, 0.105)	0.034 (0.031, 0.037)	0.088 (0.083, 0.092)	0.038 (0.035, 0.041)	0.103 (0.098, 0.108)	0.057 (0.053, 0.061)	0.103 (0.098, 0.107)	0.061 (0.057, 0.065)	0.134 (0.128, 0.139)	0.302 (0.292, 0.311)	0.394 (0.384, 0.403)	0.290 (0.281, 0.298)	0.388 (0.379, 0.397)	0.063 (0.058, 0.069)	0.108 (0.103, 0.113)	0.063 (0.058, 0.068)	0.140 (0.134, 0.147)	0.045 (0.038, 0.051)	0.085 (0.077, 0.094)	0.058 (0.052, 0.064)	0.120 (0.111, 0.129)	0.023 (0.020, 0.026)	0.072 (0.064, 0.079)	0.022 (0.019, 0.025)	0.088 (0.081, 0.096)	0.073 (0.063, 0.082)	0.095 (0.090, 0.101)	0.077 (0.068, 0.086)	0.111 (0.105, 0.117)	0.089 (0.075, 0.102)	0.128 (0.109, 0.145)	0.084 (0.075, 0.093)	0.186 (0.166, 0.204)	0.128 (0.095, 0.160)	0.175 (0.141, 0.206)	0.118 (0.103, 0.133)	0.194 (0.171, 0.216)	0.083 (0.066, 0.100)	0.093 (0.078, 0.108)	0.087 (0.075, 0.099)	0.158 (0.142, 0.174)	0.092 (0.066, 0.116)	0.110 (0.084, 0.133)	0.097 (0.079, 0.114)	0.197 (0.169, 0.224)
COPD (including other NCD comorbidities)	1 year after diagnosis	0.043 (0.041, 0.045)	0.089 (0.084, 0.094)	0.062 (0.060, 0.065)	0.104 (0.100, 0.107)	0.038 (0.034, 0.041)	0.083 (0.078, 0.088)	0.039 (0.035, 0.042)	0.099 (0.094, 0.104)	0.057 (0.053, 0.061)	0.080 (0.076, 0.085)	0.059 (0.055, 0.063)	0.105 (0.100, 0.111)	0.218 (0.207, 0.228)	0.206 (0.196, 0.216)	0.194 (0.185, 0.204)	0.199 (0.190, 0.209)	0.062 (0.056, 0.068)	0.083 (0.078, 0.088)	0.058 (0.053, 0.064)	0.109 (0.103, 0.116)	0.047 (0.040, 0.054)	0.072 (0.063, 0.081)	0.059 (0.053, 0.065)	0.097 (0.088, 0.106)	0.027 (0.024, 0.030)	0.068 (0.060, 0.076)	0.024 (0.020, 0.027)	0.087 (0.078, 0.095)	0.075 (0.065, 0.085)	0.091 (0.084, 0.097)	0.079 (0.069, 0.088)	0.105 (0.098, 0.112)	0.082 (0.068, 0.097)	0.110 (0.090, 0.130)	0.079 (0.070, 0.089)	0.137 (0.117, 0.157)	0.096 (0.061, 0.130)	0.078 (0.051, 0.107)	0.066 (0.052, 0.081)	0.086 (0.065, 0.106)	0.054 (0.038, 0.069)	0.044 (0.031, 0.058)	0.054 (0.042, 0.066)	0.067 (0.054, 0.080)	0.020 (0.006, 0.035)	0.044 (0.024, 0.064)	0.063 (0.047, 0.080)	0.082 (0.058, 0.104)
COPD (including other NCD comorbidities)	2 years after diagnosis	0.047 (0.045, 0.049)	0.082 (0.076, 0.087)	0.068 (0.066, 0.071)	0.103 (0.099, 0.106)	0.039 (0.035, 0.043)	0.077 (0.072, 0.082)	0.043 (0.039, 0.047)	0.091 (0.086, 0.097)	0.055 (0.051, 0.060)	0.073 (0.068, 0.078)	0.055 (0.051, 0.059)	0.094 (0.089, 0.100)	0.175 (0.165, 0.185)	0.148 (0.139, 0.158)	0.144 (0.135, 0.153)	0.133 (0.124, 0.141)	0.059 (0.053, 0.065)	0.074 (0.069, 0.080)	0.054 (0.049, 0.060)	0.097 (0.090, 0.104)	0.048 (0.041, 0.056)	0.070 (0.060, 0.079)	0.056 (0.049, 0.062)	0.089 (0.079, 0.098)	0.028 (0.025, 0.032)	0.067 (0.058, 0.075)	0.026 (0.023, 0.030)	0.084 (0.075, 0.092)	0.075 (0.065, 0.086)	0.083 (0.076, 0.089)	0.084 (0.074, 0.095)	0.095 (0.088, 0.102)	0.078 (0.063, 0.093)	0.102 (0.082, 0.123)	0.074 (0.064, 0.085)	0.111 (0.091, 0.130)	0.087 (0.052, 0.122)	0.049 (0.026, 0.075)	0.046 (0.033, 0.060)	0.060 (0.042, 0.079)	0.035 (0.021, 0.049)	0.032 (0.020, 0.044)	0.034 (0.024, 0.045)	0.033 (0.024, 0.044)	NA (NA, NA)	NA (NA, NA)	0.050 (0.035, 0.066)	0.050 (0.031, 0.070)
COPD (including other NCD comorbidities)	3 years after diagnosis	0.051 (0.049, 0.054)	0.076 (0.071, 0.082)	0.075 (0.072, 0.078)	0.101 (0.097, 0.105)	0.043 (0.039, 0.047)	0.074 (0.068, 0.079)	0.046 (0.042, 0.051)	0.085 (0.079, 0.091)	0.054 (0.049, 0.059)	0.067 (0.063, 0.072)	0.055 (0.050, 0.059)	0.085 (0.080, 0.091)	0.159 (0.149, 0.169)	0.124 (0.115, 0.134)	0.125 (0.116, 0.133)	0.101 (0.093, 0.109)	0.056 (0.050, 0.062)	0.069 (0.064, 0.075)	0.053 (0.048, 0.059)	0.090 (0.083, 0.097)	0.050 (0.041, 0.058)	0.062 (0.053, 0.072)	0.056 (0.049, 0.063)	0.076 (0.067, 0.085)	0.032 (0.028, 0.036)	0.063 (0.055, 0.072)	0.029 (0.025, 0.033)	0.084 (0.075, 0.093)	0.081 (0.069, 0.092)	0.079 (0.072, 0.086)	0.091 (0.080, 0.103)	0.085 (0.078, 0.092)	0.080 (0.064, 0.096)	0.087 (0.067, 0.107)	0.073 (0.062, 0.084)	0.104 (0.084, 0.124)	0.081 (0.046, 0.117)	0.045 (0.021, 0.070)	0.039 (0.026, 0.052)	0.049 (0.032, 0.067)	0.033 (0.019, 0.047)	0.027 (0.017, 0.038)	0.027 (0.017, 0.037)	0.029 (0.020, 0.040)	NA (NA, NA)	NA (NA, NA)	0.044 (0.029, 0.060)	0.044 (0.025, 0.064)
COPD (including other NCD comorbidities)	4 years after diagnosis	0.053 (0.051, 0.056)	0.073 (0.067, 0.078)	0.081 (0.078, 0.084)	0.098 (0.094, 0.103)	0.046 (0.041, 0.050)	0.069 (0.064, 0.075)	0.046 (0.042, 0.051)	0.077 (0.071, 0.083)	0.058 (0.053, 0.063)	0.064 (0.059, 0.069)	0.058 (0.053, 0.063)	0.078 (0.073, 0.084)	0.147 (0.137, 0.157)	0.107 (0.098, 0.117)	0.114 (0.106, 0.123)	0.086 (0.078, 0.094)	0.060 (0.053, 0.067)	0.065 (0.059, 0.071)	0.056 (0.050, 0.062)	0.082 (0.075, 0.089)	0.054 (0.045, 0.063)	0.059 (0.049, 0.069)	0.060 (0.052, 0.067)	0.071 (0.061, 0.081)	0.035 (0.030, 0.039)	0.060 (0.051, 0.070)	0.029 (0.025, 0.034)	0.077 (0.066, 0.086)	0.085 (0.073, 0.097)	0.074 (0.067, 0.081)	0.090 (0.078, 0.102)	0.078 (0.070, 0.085)	0.080 (0.064, 0.097)	0.088 (0.067, 0.110)	0.070 (0.059, 0.082)	0.085 (0.066, 0.105)	0.093 (0.054, 0.135)	0.040 (0.017, 0.065)	0.037 (0.025, 0.051)	0.045 (0.028, 0.063)	0.031 (0.017, 0.046)	0.019 (0.009, 0.030)	0.028 (0.018, 0.038)	0.026 (0.016, 0.036)	NA (NA, NA)	NA (NA, NA)	0.039 (0.024, 0.054)	0.040 (0.021, 0.060)
COPD (including other NCD comorbidities)	5 years after diagnosis	0.057 (0.054, 0.060)	0.072 (0.065, 0.078)	0.087 (0.084, 0.091)	0.094 (0.090, 0.099)	0.048 (0.043, 0.053)	0.062 (0.056, 0.068)	0.051 (0.046, 0.056)	0.069 (0.063, 0.076)	0.062 (0.055, 0.068)	0.064 (0.059, 0.070)	0.061 (0.055, 0.066)	0.075 (0.069, 0.081)	0.137 (0.127, 0.147)	0.094 (0.085, 0.103)	0.107 (0.099, 0.116)	0.074 (0.066, 0.082)	0.063 (0.055, 0.070)	0.065 (0.058, 0.071)	0.059 (0.052, 0.066)	0.078 (0.070, 0.086)	0.059 (0.049, 0.070)	0.063 (0.052, 0.074)	0.062 (0.054, 0.070)	0.069 (0.059, 0.080)	0.037 (0.033, 0.042)	0.058 (0.048, 0.069)	0.034 (0.029, 0.039)	0.072 (0.061, 0.083)	0.087 (0.074, 0.100)	0.064 (0.057, 0.072)	0.094 (0.081, 0.107)	0.068 (0.060, 0.076)	0.078 (0.061, 0.097)	0.090 (0.068, 0.115)	0.066 (0.054, 0.079)	0.088 (0.067, 0.110)	0.093 (0.054, 0.135)	0.054 (0.026, 0.087)	0.031 (0.018, 0.045)	NA (NA, NA)	0.027 (0.013, 0.043)	0.014 (0.005, 0.024)	0.027 (0.017, 0.039)	0.023 (0.013, 0.034)	NA (NA, NA)	NA (NA, NA)	0.037 (0.022, 0.054)	NA (NA, NA)
COPD (including other NCD comorbidities)	10 years after diagnosis	0.070 (0.064, 0.076)	0.054 (0.044, 0.065)	0.101 (0.095, 0.107)	0.063 (0.056, 0.070)	0.069 (0.060, 0.078)	0.046 (0.037, 0.055)	0.064 (0.055, 0.074)	0.050 (0.041, 0.060)	0.067 (0.057, 0.077)	0.043 (0.036, 0.051)	0.069 (0.060, 0.077)	0.044 (0.035, 0.052)	0.110 (0.095, 0.126)	0.036 (0.024, 0.048)	0.078 (0.067, 0.090)	NA (NA, NA)	0.071 (0.060, 0.084)	0.042 (0.033, 0.052)	0.068 (0.056, 0.079)	0.045 (0.034, 0.057)	0.059 (0.042, 0.076)	0.045 (0.031, 0.059)	0.071 (0.058, 0.084)	0.042 (0.027, 0.058)	0.051 (0.042, 0.060)	0.047 (0.031, 0.064)	0.050 (0.041, 0.060)	0.062 (0.044, 0.079)	0.130 (0.108, 0.153)	0.045 (0.035, 0.057)	0.096 (0.072, 0.119)	0.045 (0.035, 0.056)	0.099 (0.074, 0.126)	0.051 (0.020, 0.086)	0.059 (0.037, 0.080)	0.070 (0.026, 0.117)	0.075 (0.014, 0.145)	NA (NA, NA)	0.042 (0.018, 0.069)	NA (NA, NA)	0.043 (0.021, 0.068)	0.015 (0.004, 0.029)	0.035 (0.020, 0.051)	0.019 (0.008, 0.032)	NA (NA, NA)	NA (NA, NA)	0.020 (0.000, 0.040)	NA (NA, NA)
Death	At diagnosis	0.000 (0.000, 0.000)	0.000 (0.000, 0.000)	0.000 (0.000, 0.000)	0.000 (0.000, 0.000)	0.000 (0.000, 0.000)	0.000 (0.000, 0.000)	0.000 (0.000, 0.000)	0.000 (0.000, 0.000)	0.000 (0.000, 0.000)	0.000 (0.000, 0.000)	0.000 (0.000, 0.000)	0.000 (0.000, 0.000)	0.000 (0.000, 0.000)	0.000 (0.000, 0.000)	0.000 (0.000, 0.000)	0.000 (0.000, 0.000)	0.000 (0.000, 0.000)	0.000 (0.000, 0.000)	0.000 (0.000, 0.000)	0.000 (0.000, 0.000)	0.000 (0.000, 0.000)	0.000 (0.000, 0.000)	0.000 (0.000, 0.000)	0.000 (0.000, 0.000)	0.000 (0.000, 0.000)	0.000 (0.000, 0.000)	0.000 (0.000, 0.000)	0.000 (0.000, 0.000)	0.000 (0.000, 0.000)	0.000 (0.000, 0.000)	0.000 (0.000, 0.000)	0.000 (0.000, 0.000)	0.000 (0.000, 0.000)	0.000 (0.000, 0.000)	0.000 (0.000, 0.000)	0.000 (0.000, 0.000)	0.000 (0.000, 0.000)	0.000 (0.000, 0.000)	0.000 (0.000, 0.000)	0.000 (0.000, 0.000)	0.000 (0.000, 0.000)	0.000 (0.000, 0.000)	0.000 (0.000, 0.000)	0.000 (0.000, 0.000)	0.000 (0.000, 0.000)	0.000 (0.000, 0.000)	0.000 (0.000, 0.000)	0.000 (0.000, 0.000)
Death	1 year after diagnosis	0.014 (0.013, 0.016)	0.096 (0.090, 0.103)	0.010 (0.009, 0.011)	0.058 (0.055, 0.062)	0.014 (0.012, 0.017)	0.090 (0.084, 0.096)	0.032 (0.028, 0.036)	0.100 (0.094, 0.106)	0.103 (0.096, 0.110)	0.238 (0.229, 0.246)	0.111 (0.104, 0.117)	0.233 (0.224, 0.242)	0.425 (0.411, 0.438)	0.567 (0.554, 0.581)	0.521 (0.507, 0.533)	0.623 (0.611, 0.635)	0.123 (0.113, 0.132)	0.244 (0.235, 0.254)	0.135 (0.125, 0.145)	0.251 (0.240, 0.262)	0.063 (0.053, 0.073)	0.216 (0.200, 0.232)	0.078 (0.069, 0.086)	0.195 (0.181, 0.210)	0.015 (0.012, 0.019)	0.086 (0.076, 0.096)	0.035 (0.030, 0.040)	0.105 (0.094, 0.116)	0.009 (0.005, 0.014)	0.092 (0.085, 0.100)	0.022 (0.015, 0.028)	0.097 (0.090, 0.105)	0.090 (0.072, 0.109)	0.195 (0.166, 0.225)	0.107 (0.094, 0.121)	0.228 (0.201, 0.256)	0.415 (0.347, 0.478)	0.601 (0.529, 0.656)	0.448 (0.416, 0.480)	0.607 (0.571, 0.644)	0.376 (0.338, 0.415)	0.592 (0.557, 0.626)	0.385 (0.357, 0.414)	0.534 (0.506, 0.563)	0.451 (0.395, 0.511)	0.711 (0.661, 0.757)	0.529 (0.490, 0.566)	0.648 (0.587, 0.692)
Death	2 years after diagnosis	0.031 (0.028, 0.033)	0.180 (0.171, 0.189)	0.025 (0.023, 0.027)	0.121 (0.116, 0.125)	0.026 (0.022, 0.029)	0.180 (0.171, 0.188)	0.063 (0.058, 0.069)	0.197 (0.189, 0.207)	0.176 (0.167, 0.185)	0.339 (0.330, 0.349)	0.195 (0.187, 0.204)	0.336 (0.326, 0.347)	0.586 (0.573, 0.600)	0.698 (0.686, 0.711)	0.682 (0.670, 0.694)	0.757 (0.746, 0.767)	0.202 (0.190, 0.214)	0.345 (0.334, 0.356)	0.228 (0.215, 0.240)	0.355 (0.343, 0.368)	0.124 (0.110, 0.138)	0.321 (0.302, 0.340)	0.151 (0.139, 0.164)	0.298 (0.282, 0.315)	0.026 (0.022, 0.030)	0.169 (0.154, 0.183)	0.070 (0.062, 0.077)	0.200 (0.185, 0.215)	0.023 (0.016, 0.031)	0.185 (0.174, 0.197)	0.047 (0.038, 0.056)	0.196 (0.185, 0.207)	0.146 (0.124, 0.170)	0.307 (0.273, 0.342)	0.182 (0.165, 0.200)	0.344 (0.312, 0.377)	0.581 (0.504, 0.644)	0.751 (0.685, 0.801)	0.634 (0.602, 0.666)	0.779 (0.745, 0.811)	0.537 (0.497, 0.578)	0.733 (0.700, 0.764)	0.566 (0.537, 0.597)	0.702 (0.676, 0.729)	0.592 (0.532, 0.656)	0.790 (0.744, 0.833)	0.640 (0.601, 0.679)	0.782 (0.736, 0.823)
Death	3 years after diagnosis	0.047 (0.044, 0.050)	0.253 (0.242, 0.264)	0.043 (0.040, 0.046)	0.183 (0.177, 0.188)	0.038 (0.033, 0.042)	0.257 (0.247, 0.268)	0.090 (0.083, 0.097)	0.281 (0.271, 0.291)	0.225 (0.215, 0.236)	0.405 (0.395, 0.415)	0.257 (0.247, 0.267)	0.408 (0.397, 0.419)	0.658 (0.645, 0.672)	0.763 (0.750, 0.775)	0.741 (0.729, 0.752)	0.820 (0.810, 0.830)	0.255 (0.241, 0.268)	0.409 (0.397, 0.421)	0.288 (0.275, 0.302)	0.422 (0.409, 0.435)	0.167 (0.151, 0.183)	0.391 (0.372, 0.412)	0.215 (0.200, 0.229)	0.379 (0.361, 0.398)	0.038 (0.033, 0.043)	0.237 (0.220, 0.254)	0.097 (0.088, 0.105)	0.275 (0.258, 0.293)	0.035 (0.026, 0.046)	0.268 (0.255, 0.281)	0.072 (0.059, 0.084)	0.283 (0.271, 0.296)	0.180 (0.156, 0.206)	0.390 (0.352, 0.427)	0.225 (0.206, 0.244)	0.419 (0.386, 0.454)	0.629 (0.556, 0.691)	0.817 (0.744, 0.863)	0.691 (0.659, 0.722)	0.836 (0.804, 0.866)	0.611 (0.570, 0.652)	0.780 (0.749, 0.809)	0.638 (0.609, 0.667)	0.769 (0.744, 0.794)	0.648 (0.589, 0.707)	0.868 (0.827, 0.907)	0.694 (0.656, 0.731)	0.862 (0.819, 0.898)
Death	4 years after diagnosis	0.064 (0.060, 0.067)	0.323 (0.311, 0.334)	0.059 (0.056, 0.062)	0.239 (0.233, 0.246)	0.050 (0.045, 0.056)	0.325 (0.314, 0.337)	0.111 (0.103, 0.119)	0.357 (0.345, 0.369)	0.258 (0.247, 0.270)	0.461 (0.450, 0.472)	0.298 (0.288, 0.309)	0.470 (0.458, 0.481)	0.694 (0.681, 0.708)	0.803 (0.791, 0.816)	0.775 (0.763, 0.786)	0.853 (0.843, 0.862)	0.287 (0.273, 0.301)	0.462 (0.449, 0.474)	0.329 (0.315, 0.343)	0.486 (0.472, 0.500)	0.201 (0.183, 0.219)	0.458 (0.436, 0.480)	0.258 (0.242, 0.274)	0.435 (0.416, 0.455)	0.051 (0.045, 0.057)	0.291 (0.273, 0.311)	0.120 (0.110, 0.129)	0.334 (0.314, 0.354)	0.047 (0.036, 0.059)	0.342 (0.328, 0.357)	0.089 (0.075, 0.103)	0.369 (0.354, 0.383)	0.209 (0.182, 0.237)	0.423 (0.383, 0.463)	0.256 (0.235, 0.276)	0.483 (0.447, 0.518)	0.662 (0.584, 0.725)	0.842 (0.785, 0.888)	0.728 (0.696, 0.759)	0.862 (0.831, 0.891)	0.643 (0.602, 0.684)	0.816 (0.787, 0.844)	0.670 (0.641, 0.699)	0.804 (0.779, 0.828)	0.666 (0.608, 0.725)	NA (NA, NA)	0.726 (0.687, 0.763)	0.889 (0.846, 0.923)
Death	5 years after diagnosis	0.079 (0.075, 0.083)	0.382 (0.369, 0.395)	0.075 (0.071, 0.079)	0.297 (0.290, 0.305)	0.060 (0.054, 0.067)	0.396 (0.383, 0.409)	0.130 (0.121, 0.139)	0.428 (0.415, 0.441)	0.286 (0.274, 0.297)	0.503 (0.492, 0.514)	0.331 (0.320, 0.342)	0.522 (0.510, 0.534)	0.717 (0.703, 0.731)	0.832 (0.820, 0.844)	0.798 (0.786, 0.809)	0.878 (0.867, 0.887)	0.310 (0.296, 0.325)	0.502 (0.489, 0.515)	0.357 (0.342, 0.372)	0.537 (0.523, 0.552)	0.236 (0.217, 0.257)	0.506 (0.483, 0.528)	0.296 (0.279, 0.313)	0.491 (0.471, 0.511)	0.060 (0.053, 0.067)	0.347 (0.326, 0.368)	0.137 (0.127, 0.148)	0.386 (0.365, 0.408)	0.059 (0.046, 0.073)	0.420 (0.404, 0.436)	0.110 (0.094, 0.125)	0.449 (0.433, 0.464)	0.228 (0.200, 0.257)	0.481 (0.439, 0.523)	0.291 (0.268, 0.313)	0.520 (0.485, 0.558)	0.670 (0.594, 0.733)	0.858 (0.798, 0.905)	0.745 (0.713, 0.776)	NA (NA, NA)	0.672 (0.631, 0.712)	0.842 (0.814, 0.869)	0.695 (0.666, 0.724)	0.831 (0.805, 0.854)	0.679 (0.620, 0.739)	NA (NA, NA)	0.741 (0.701, 0.779)	NA (NA, NA)
Death	10 years after diagnosis	0.157 (0.149, 0.165)	0.623 (0.602, 0.642)	0.171 (0.162, 0.179)	0.558 (0.545, 0.572)	0.102 (0.091, 0.113)	0.657 (0.637, 0.677)	0.216 (0.201, 0.232)	0.671 (0.651, 0.691)	0.371 (0.354, 0.387)	0.690 (0.674, 0.706)	0.427 (0.412, 0.441)	0.726 (0.709, 0.743)	0.798 (0.780, 0.816)	0.924 (0.909, 0.939)	0.860 (0.845, 0.876)	NA (NA, NA)	0.388 (0.368, 0.409)	0.696 (0.677, 0.716)	0.443 (0.423, 0.463)	0.737 (0.717, 0.757)	0.333 (0.305, 0.359)	0.671 (0.643, 0.701)	0.404 (0.381, 0.428)	0.703 (0.672, 0.733)	0.103 (0.091, 0.116)	0.590 (0.553, 0.628)	0.206 (0.189, 0.223)	0.584 (0.551, 0.617)	0.096 (0.075, 0.120)	0.690 (0.667, 0.713)	0.241 (0.208, 0.275)	0.709 (0.686, 0.733)	0.324 (0.277, 0.374)	0.789 (0.712, 0.849)	0.402 (0.369, 0.439)	0.727 (0.673, 0.777)	0.750 (0.665, 0.829)	NA (NA, NA)	0.811 (0.771, 0.844)	NA (NA, NA)	0.710 (0.661, 0.761)	0.913 (0.883, 0.940)	0.771 (0.727, 0.808)	0.915 (0.886, 0.943)	0.701 (0.641, 0.761)	NA (NA, NA)	0.840 (0.789, 0.886)	NA (NA, NA)
[truncated: 100 more columns]

## Sheet: cancer_list
cancer		sex		age		death				outcome					prevalent
C00–14 Mouth, pharynx		Women		18–69 years		With death				No NCD comorbidities					Exclude prevalent
C15 Oesophagus		Men		≥70 years		Without death				One NCD comorbidity					Include prevalent
C16 Stomach										Two NCD comorbidities
C18–20 Colorectal										Three or more NCD comorbidities
C18 Colon										Cancer (including other NCD comorbidities)
C19–20 Rectum, rectosigmoid										CVD (including other NCD comorbidities)
C22 Liver										MD (including other NCD comorbidities)
C23–24 Gallbladder, bile ducts										Diabetes (including other NCD comorbidities)
C25 Pancreas										COPD (including other NCD comorbidities)
C32 Larynx, epiglottis										Death
C33–C34 Lung, trachea
C43–44 Skin
C43 Melanoma
C44 Nonmelanoma
C50 Female Breast
C53 Cervix uteri
C54–55 Corpus uteri and uterus
C56, C57.0–4, C48.2 Ovary
C61 Prostate
C64 Kidney, excluding renal pelvis
C65–68 Urinary tract
